# Supplementary material for: 4-Amino-3,5-dimethyl-4H1-,2,4-triazole–water (2/3)
Source: Acta Crystallogr Sect E Struct Rep Online. 2008 Sep 6;64(Pt 10):o1893. doi: 10.1107/S1600536808028146 (PMC2959474; doi:10.1107/S1600536808028146)
Supplement: Supplementary file 2 [file e-64-o1893-Isup2.hkl]

# 
# h,k,l, Fc-squared, Fo-squared, sigma(Fo-squared) and status flag 
# 
data_I
_shelx_title ' 1 in P-1' 
_shelx_refln_list_code          4 
_shelx_F_calc_maximum      150.64 
_exptl_crystal_F_000       300.00 
_reflns_d_resolution_high  0.8108 
 
loop_ 
 _symmetry_equiv_pos_as_xyz 
 'x, y, z' 
 '-x, -y, -z' 
 
_cell_length_a     7.1945 
_cell_length_b     8.6802 
_cell_length_c    13.5919 
_cell_angle_alpha  72.332 
_cell_angle_beta   84.993 
_cell_angle_gamma  68.936 
 
_shelx_F_squared_multiplier     1.000 
 
loop_ 
 _refln_index_h 
 _refln_index_k 
 _refln_index_l 
 _refln_F_squared_calc 
 _refln_F_squared_meas 
 _refln_F_squared_sigma 
 _refln_observed_status 
   1   0   0        0.02       -0.25      0.17 o 
   2   0   0    22692.04    17400.69    170.47 o 
   3   0   0      119.64      138.92      2.04 o 
   4   0   0     1558.49     1568.56     15.88 o 
   5   0   0      138.76      146.84      2.53 o 
   6   0   0      282.59      272.65      5.92 o 
   7   0   0       15.44       15.50      0.89 o 
   8   0   0       42.01       36.84      2.22 o 
  -7   1   0        6.72        6.00      1.01 o 
  -6   1   0        0.90        1.11      0.47 o 
  -5   1   0      123.38      114.16      1.80 o 
  -4   1   0        3.09        4.99      0.35 o 
  -3   1   0      453.49      461.48      4.21 o 
  -2   1   0       78.48       89.06      1.08 o 
  -1   1   0      686.80      727.74      5.85 o 
   0   1   0       12.52       10.25      0.18 o 
   1   1   0     1065.26     1216.19     10.72 o 
   2   1   0      613.27      653.77      9.38 o 
   3   1   0      285.01      297.59      3.85 o 
   4   1   0       75.73       76.26      1.56 o 
   5   1   0       92.47       88.17      2.10 o 
   6   1   0        5.38        5.41      0.71 o 
   7   1   0       32.44       31.84      1.27 o 
   8   1   0        1.37        0.86      0.36 o 
  -7   2   0        4.29        3.87      0.91 o 
  -6   2   0        0.01        0.59      0.43 o 
  -5   2   0       31.45       30.28      1.10 o 
  -4   2   0        3.04        3.95      0.72 o 
  -3   2   0       29.42       30.61      0.67 o 
  -2   2   0       64.21       60.83      0.87 o 
  -1   2   0      515.70      558.84      4.72 o 
   0   2   0      386.06      395.44      3.38 o 
   1   2   0       81.92       80.85      1.11 o 
   2   2   0       27.47       32.04      0.58 o 
   3   2   0       67.74       72.79      3.00 o 
   4   2   0        7.58        6.10      0.48 o 
   5   2   0       13.03       11.36      0.82 o 
   6   2   0       15.43       14.59      0.79 o 
   7   2   0        5.07        5.79      0.66 o 
   8   2   0        3.61        3.72      0.71 o 
  -7   3   0        0.00        0.42      0.48 o 
  -6   3   0        5.20        3.76      0.86 o 
  -5   3   0        0.00       -0.02      0.22 o 
  -4   3   0        6.32        5.69      0.54 o 
  -3   3   0       30.51       33.36      1.04 o 
  -2   3   0        8.94        8.44      0.28 o 
  -1   3   0        1.37        1.66      0.24 o 
   0   3   0       36.29       45.68      0.65 o 
   1   3   0      109.71      138.71      1.52 o 
   2   3   0      404.28      417.25      3.78 o 
   3   3   0       44.59       45.27      0.83 o 
   4   3   0        2.82        1.97      0.53 o 
   5   3   0       38.94       45.08      1.31 o 
   6   3   0        8.90        9.98      0.74 o 
   7   3   0        1.03        0.84      0.55 o 
   8   3   0        0.96        1.34      0.37 o 
  -6   4   0        8.89       10.08      1.30 o 
  -5   4   0       22.89       22.90      1.74 o 
  -4   4   0        8.25        7.84      0.67 o 
  -3   4   0       17.97       18.99      0.83 o 
  -2   4   0      114.97      119.44      2.15 o 
  -1   4   0      132.07      156.73      2.44 o 
   0   4   0     1221.85     1369.87     12.10 o 
   1   4   0     1017.28     1123.89      9.18 o 
   2   4   0     1243.49     1441.34     15.04 o 
   3   4   0      199.83      209.92      2.81 o 
   4   4   0      315.14      333.29      3.46 o 
   5   4   0        3.12        4.96      0.53 o 
   6   4   0       55.66       54.94      1.62 o 
   7   4   0        2.01        2.82      0.50 o 
   8   4   0        4.38        5.02      0.69 o 
  -5   5   0        1.95        1.95      0.65 o 
  -4   5   0        0.74        1.33      0.37 o 
  -3   5   0        0.14        0.22      0.24 o 
  -2   5   0       28.03       25.12      1.39 o 
  -1   5   0       17.93       18.42      1.16 o 
   0   5   0       52.55       42.87      1.17 o 
   1   5   0        3.31        3.07      0.25 o 
   2   5   0       24.28       25.26      0.67 o 
   3   5   0      239.84      225.33      2.60 o 
   4   5   0       14.06       17.37      0.62 o 
   5   5   0       71.70       61.52      1.26 o 
   6   5   0        0.33        0.39      0.27 o 
   7   5   0        0.14        0.46      0.35 o 
   8   5   0        0.94        1.31      0.43 o 
  -4   6   0        6.53        7.42      0.78 o 
  -3   6   0        2.41        2.26      0.44 o 
  -2   6   0        0.00        0.75      0.69 o 
  -1   6   0        8.80        6.28      0.60 o 
   0   6   0       31.88       30.73      1.09 o 
   1   6   0        3.66        2.92      0.42 o 
   2   6   0        5.55        4.14      0.35 o 
   3   6   0       12.19       11.38      0.54 o 
   4   6   0        0.25        0.62      0.21 o 
   5   6   0        0.40        0.19      0.20 o 
   6   6   0        2.09        3.52      0.53 o 
   7   6   0        0.27        0.25      0.28 o 
   8   6   0        2.59        2.06      0.50 o 
  -3   7   0        0.47        0.74      0.37 o 
  -2   7   0        4.40        4.35      0.60 o 
  -1   7   0        4.36        5.18      0.81 o 
   0   7   0       32.09       29.25      1.15 o 
   1   7   0       28.32       26.13      1.06 o 
   2   7   0      187.56      184.21      3.19 o 
   3   7   0        0.04        0.22      0.32 o 
   4   7   0       53.31       49.65      1.42 o 
   5   7   0        1.02        0.77      0.26 o 
   6   7   0        0.63        0.26      0.31 o 
   7   7   0        8.17        8.75      0.88 o 
   8   7   0        0.22        0.47      0.37 o 
  -2   8   0        0.62        0.95      0.38 o 
  -1   8   0       52.07       52.67      2.45 o 
   0   8   0        7.78        7.95      0.77 o 
   1   8   0       71.05       60.87      2.34 o 
   2   8   0       33.99       30.39      1.25 o 
   3   8   0       69.71       58.87      1.77 o 
   4   8   0       19.25       18.22      1.53 o 
   5   8   0       26.85       24.29      0.91 o 
   6   8   0       10.99       12.22      0.96 o 
   7   8   0       12.29       10.51      1.73 o 
  -1   9   0        0.04        0.85      0.40 o 
   0   9   0        9.61       10.61      0.95 o 
   1   9   0        0.38        0.38      0.37 o 
   2   9   0        2.69        3.71      0.63 o 
   3   9   0        7.23        8.80      1.10 o 
   4   9   0       13.63       13.84      1.00 o 
   5   9   0        6.76        9.12      0.88 o 
   6   9   0       14.03       13.71      1.57 o 
   2  10   0        0.25        1.00      0.43 o 
   3  10   0        0.51        0.58      0.41 o 
   4  10   0        0.22        0.52      0.38 o 
  -6  -9   1        0.00        0.37      0.57 o 
  -5  -9   1        3.90        4.18      0.67 o 
  -4  -9   1        0.78        1.30      0.45 o 
  -3  -9   1        1.35        2.01      0.61 o 
  -2  -9   1        1.41        1.73      0.49 o 
  -1  -9   1        2.24        3.36      0.61 o 
   0  -9   1        3.39        3.80      0.62 o 
  -7  -8   1        4.64        4.83      0.97 o 
  -6  -8   1        0.39        0.31      0.35 o 
  -5  -8   1       13.31       14.08      0.83 o 
  -4  -8   1        1.21        0.87      0.37 o 
  -3  -8   1        2.19        2.76      0.53 o 
  -2  -8   1        0.40        0.89      0.35 o 
  -1  -8   1        1.19        1.06      0.35 o 
   0  -8   1        0.07        0.44      0.34 o 
   1  -8   1        0.76        0.04      0.32 o 
   2  -8   1        1.27        1.63      0.66 o 
  -7  -7   1        3.03        2.99      0.57 o 
  -6  -7   1        3.19        4.11      0.60 o 
  -5  -7   1       19.03       18.03      0.75 o 
  -4  -7   1        0.01       -0.01      0.19 o 
  -3  -7   1      168.62      157.73      2.85 o 
  -2  -7   1       21.24       17.83      0.94 o 
  -1  -7   1      128.43      119.96      3.41 o 
   0  -7   1       66.32       59.77      1.69 o 
   1  -7   1       13.86       14.09      0.88 o 
   2  -7   1       12.74       12.46      0.87 o 
   3  -7   1       10.48       10.19      1.31 o 
  -8  -6   1        0.36        0.55      0.37 o 
  -7  -6   1        8.41        9.52      1.17 o 
  -6  -6   1        3.13        4.02      0.59 o 
  -5  -6   1       15.90       17.51      0.70 o 
  -4  -6   1        0.12        0.44      0.24 o 
  -3  -6   1        8.17        8.03      0.64 o 
  -2  -6   1        1.85        1.85      0.27 o 
  -1  -6   1       14.55       13.72      0.71 o 
   0  -6   1        3.50        4.08      0.50 o 
   1  -6   1       28.66       24.68      1.01 o 
   2  -6   1        0.10        0.33      0.25 o 
   3  -6   1        0.13        0.14      0.27 o 
   4  -6   1        2.54        4.33      0.93 o 
  -8  -5   1        6.43        6.89      0.83 o 
  -7  -5   1        8.49        7.30      0.78 o 
  -6  -5   1       46.33       43.97      1.50 o 
  -5  -5   1       68.13       60.16      2.07 o 
  -4  -5   1      226.19      246.27      3.54 o 
  -3  -5   1        5.72        5.46      0.40 o 
  -2  -5   1        5.01        7.93      0.41 o 
  -1  -5   1        0.00       -0.08      0.11 o 
   0  -5   1       59.89       46.91      5.14 o 
   1  -5   1       33.38       33.31      1.07 o 
   2  -5   1        2.28        2.78      0.41 o 
   3  -5   1        0.72        0.64      0.28 o 
   4  -5   1        5.44        6.60      0.68 o 
   5  -5   1        0.07        0.35      0.33 o 
  -8  -4   1        0.13        0.35      0.29 o 
  -7  -4   1        5.70        5.17      0.63 o 
  -6  -4   1        1.32        1.54      0.55 o 
  -5  -4   1        6.14        6.89      0.44 o 
  -4  -4   1        0.50        0.37      0.17 o 
  -3  -4   1       35.46       32.67      0.76 o 
  -2  -4   1       88.75       86.00      1.26 o 
  -1  -4   1        3.82        3.64      0.26 o 
   0  -4   1        0.87        0.77      0.14 o 
   1  -4   1        6.33        5.92      0.47 o 
   2  -4   1      130.66      120.09      4.48 o 
   3  -4   1       43.64       38.98      1.22 o 
   4  -4   1       26.99       23.13      1.02 o 
   5  -4   1        3.28        2.93      0.48 o 
   6  -4   1        4.60        5.27      0.99 o 
  -8  -3   1        1.14        1.20      0.41 o 
  -7  -3   1        0.39        0.58      0.28 o 
  -6  -3   1        0.33        0.70      0.27 o 
  -5  -3   1       17.79       15.26      0.76 o 
  -4  -3   1       10.00        6.98      0.37 o 
  -3  -3   1      130.23      127.31      1.60 o 
  -2  -3   1       81.72       81.35      1.30 o 
  -1  -3   1      350.43      332.82      3.08 o 
   0  -3   1       42.33       36.02      2.34 o 
   1  -3   1        6.04        5.31      0.31 o 
   2  -3   1       73.24       71.48      1.01 o 
   3  -3   1       12.50       10.24      0.63 o 
   4  -3   1       18.79       17.82      0.83 o 
   5  -3   1        9.94       11.17      0.78 o 
   6  -3   1        1.07        0.90      0.50 o 
  -8  -2   1        4.86        4.65      0.66 o 
  -7  -2   1       11.05       10.02      0.82 o 
  -6  -2   1       34.65       33.71      1.23 o 
  -5  -2   1        0.11        0.23      0.16 o 
  -4  -2   1      250.11      253.97      3.54 o 
  -3  -2   1      280.43      257.18      3.57 o 
  -2  -2   1      779.34      866.46      7.08 o 
  -1  -2   1        4.66        3.38      0.19 o 
   0  -2   1      171.12      160.56      1.57 o 
   1  -2   1      131.75      143.17      1.48 o 
   2  -2   1      754.24      766.76      6.41 o 
   3  -2   1        5.43        7.11      0.34 o 
   4  -2   1       15.96       16.75      0.63 o 
   5  -2   1        0.00        0.10      0.23 o 
   6  -2   1        0.11        0.17      0.32 o 
   7  -2   1        1.06        1.77      0.63 o 
  -8  -1   1       20.21       16.55      1.80 o 
  -7  -1   1        1.33        1.46      0.38 o 
  -6  -1   1      159.07      144.07      2.73 o 
  -5  -1   1        9.36       10.54      1.14 o 
  -4  -1   1     1532.69     1541.29     15.71 o 
  -3  -1   1      283.41      279.19      3.49 o 
  -2  -1   1     5282.29     5124.51     90.40 o 
  -1  -1   1        0.01       -0.10      0.06 o 
   0  -1   1     4671.50     4435.59    104.54 o 
   1  -1   1      688.38      696.58      5.63 o 
   2  -1   1     1067.92     1151.75      9.23 o 
   3  -1   1      102.99      110.36      1.42 o 
   4  -1   1       58.71       70.23      1.18 o 
   5  -1   1       11.90       13.70      0.57 o 
   6  -1   1       13.35       14.25      1.16 o 
   7  -1   1        3.03        2.35      0.69 o 
  -8   0   1        4.52        5.15      1.01 o 
  -7   0   1        0.93        1.24      0.37 o 
  -6   0   1        6.57        5.67      0.72 o 
  -5   0   1       76.17       69.34      2.54 o 
  -4   0   1       16.81       14.96      0.69 o 
  -3   0   1      479.13      520.53      5.79 o 
  -2   0   1      764.09      753.22     10.23 o 
  -1   0   1       99.57       75.09      1.04 o 
   1   0   1      101.31       74.80      1.00 o 
   2   0   1      998.01     1026.28     16.76 o 
   3   0   1      471.76      481.95      5.34 o 
   4   0   1       84.28       83.39      1.63 o 
   5   0   1       61.57       54.80      2.17 o 
   6   0   1       28.82       23.25      0.99 o 
   7   0   1        0.00        0.10      0.27 o 
   8   0   1       13.49       12.19      1.45 o 
  -7   1   1        0.35       -0.21      0.32 o 
  -6   1   1       38.44       35.14      1.87 o 
  -5   1   1        2.68        2.60      0.46 o 
  -4   1   1      505.87      520.69      4.79 o 
  -3   1   1       15.27       16.09      0.48 o 
  -2   1   1     1667.54     1742.44     20.21 o 
  -1   1   1        0.90        0.67      0.08 o 
   0   1   1     4750.95     4776.46    143.04 o 
   1   1   1      234.29      238.39      2.08 o 
   2   1   1     4237.58     3898.57     37.19 o 
   3   1   1      273.24      264.31      4.14 o 
   4   1   1      974.81     1009.70     10.63 o 
   5   1   1        0.44        0.68      0.27 o 
   6   1   1      299.80      295.55      4.34 o 
   7   1   1        8.05        7.61      0.99 o 
   8   1   1       62.29       59.23      1.92 o 
  -7   2   1        0.01       -0.19      0.37 o 
  -6   2   1        0.47        0.83      0.49 o 
  -5   2   1       11.52       11.04      1.09 o 
  -4   2   1       10.22        9.76      0.48 o 
  -3   2   1      156.00      150.18      1.77 o 
  -2   2   1      881.39      897.63      7.36 o 
  -1   2   1       18.87       18.21      0.32 o 
   0   2   1      288.69      293.33      3.24 o 
   1   2   1      206.89      206.65      1.92 o 
   2   2   1      460.09      475.63      4.10 o 
   3   2   1     1089.58     1103.87     11.28 o 
   4   2   1       47.18       41.55      1.46 o 
   5   2   1       97.48       97.97      2.70 o 
   6   2   1        0.00       -0.05      0.21 o 
   7   2   1        1.69        2.28      0.81 o 
   8   2   1        0.04        0.27      0.28 o 
  -7   3   1        0.30        0.49      0.48 o 
  -6   3   1        0.47        0.15      0.41 o 
  -5   3   1        6.39        6.24      0.93 o 
  -4   3   1        1.43        0.79      0.28 o 
  -3   3   1       62.77       62.53      1.44 o 
  -2   3   1       23.54       23.36      0.46 o 
  -1   3   1      246.18      274.56      3.41 o 
   0   3   1     1449.73     1567.59     12.46 o 
   1   3   1      646.23      633.63      5.31 o 
   2   3   1     1185.73     1294.36     10.42 o 
   3   3   1        9.38        9.56      0.37 o 
   4   3   1        1.67        3.58      0.40 o 
   5   3   1      129.55      122.97      2.32 o 
   6   3   1        0.07       -0.04      0.17 o 
   7   3   1       19.11       20.86      1.04 o 
   8   3   1        0.11        0.23      0.61 o 
  -6   4   1        1.67        1.47      0.62 o 
  -5   4   1        0.15        0.19      0.37 o 
  -4   4   1        0.24        0.90      0.29 o 
  -3   4   1       30.00       31.45      3.21 o 
  -2   4   1       55.60       54.05      1.34 o 
  -1   4   1        0.69        0.68      0.22 o 
   0   4   1       10.57       12.85      0.49 o 
   1   4   1        1.17        2.37      0.30 o 
   2   4   1      162.76      163.61      1.89 o 
   3   4   1       67.74       68.65      1.14 o 
   4   4   1        0.00       -0.01      0.14 o 
   5   4   1       15.68       13.78      0.72 o 
   6   4   1        0.22        0.08      0.19 o 
   7   4   1        2.88        3.14      0.88 o 
   8   4   1        1.97        1.33      0.48 o 
  -5   5   1       20.47       21.06      1.63 o 
  -4   5   1       19.61       20.12      1.08 o 
  -3   5   1       90.39       85.61      2.01 o 
  -2   5   1      160.82      159.37      2.77 o 
  -1   5   1      102.13       95.34      6.39 o 
   0   5   1      909.41      948.32     10.15 o 
   1   5   1      377.38      403.20      3.82 o 
   2   5   1      546.60      583.31      5.30 o 
   3   5   1      303.14      333.41      3.46 o 
   4   5   1       50.36       52.73      1.60 o 
   5   5   1       11.70       12.97      0.57 o 
   6   5   1       61.83       57.24      1.67 o 
   7   5   1        3.27        2.28      0.58 o 
   8   5   1       31.27       30.10      2.66 o 
  -4   6   1        9.31        9.40      1.70 o 
  -3   6   1       31.38       29.11      1.22 o 
  -2   6   1       53.21       46.53      1.46 o 
  -1   6   1        5.03        5.28      0.57 o 
   0   6   1       69.68       65.77      2.25 o 
   1   6   1        9.41       10.42      0.94 o 
   2   6   1       62.10       61.93      1.14 o 
   3   6   1       52.86       51.04      1.08 o 
   4   6   1       49.26       45.56      1.06 o 
   5   6   1       19.91       20.15      0.74 o 
   6   6   1        5.06        3.49      0.41 o 
   7   6   1        2.00        3.50      0.76 o 
   8   6   1        0.45        0.78      0.33 o 
  -4   7   1        6.15        7.82      1.28 o 
  -3   7   1       43.65       42.67      2.28 o 
  -2   7   1       28.24       26.49      1.62 o 
  -1   7   1      165.28      151.38      4.13 o 
   0   7   1       19.73       18.11      2.60 o 
   1   7   1       80.20       61.42      1.68 o 
   2   7   1       59.20       48.40      1.45 o 
   3   7   1       40.65       32.00      0.91 o 
   4   7   1       82.58       74.00      1.47 o 
   5   7   1      116.69      107.92      1.90 o 
   6   7   1        7.89        8.46      0.63 o 
   7   7   1       46.60       47.27      1.94 o 
   8   7   1        0.80        0.54      0.35 o 
  -2   8   1        0.11        0.24      0.31 o 
  -1   8   1        6.91        6.98      0.76 o 
   0   8   1        4.09        5.09      0.66 o 
   1   8   1        3.39        3.09      0.56 o 
   2   8   1        7.16        7.25      0.73 o 
   3   8   1        2.89        3.06      0.54 o 
   4   8   1        3.03        2.40      0.49 o 
   5   8   1        4.28        4.65      0.50 o 
   6   8   1        0.59        0.62      0.30 o 
   7   8   1        0.04        0.28      0.34 o 
  -1   9   1        0.40        0.63      0.41 o 
   0   9   1        7.61        8.59      0.90 o 
   1   9   1        2.85        5.51      0.87 o 
   2   9   1        4.77        5.34      0.71 o 
   3   9   1        0.80        2.98      0.58 o 
   4   9   1        0.88        1.16      0.42 o 
   5   9   1        9.78        8.85      0.87 o 
   6   9   1        0.18        0.13      0.53 o 
   1  10   1        0.07        0.49      0.82 o 
   2  10   1        0.04       -0.15      0.68 o 
   3  10   1        1.20        1.28      0.49 o 
   4  10   1        0.08        0.31      0.49 o 
   5  10   1        0.75        0.93      0.49 o 
  -5  -9   2        3.22        3.83      0.91 o 
  -4  -9   2        9.36       12.00      0.98 o 
  -3  -9   2        1.82        1.65      0.69 o 
  -2  -9   2       25.79       31.04      1.39 o 
  -1  -9   2        1.80        1.69      0.67 o 
   0  -9   2        5.79        6.88      1.18 o 
  -7  -8   2        1.44        2.29      0.57 o 
  -6  -8   2        0.12        0.11      0.31 o 
  -5  -8   2        3.86        4.15      0.59 o 
  -4  -8   2        1.16        1.15      0.40 o 
  -3  -8   2        0.03       -0.09      0.27 o 
  -2  -8   2        0.34        0.16      0.31 o 
  -1  -8   2        0.12        0.18      0.31 o 
   0  -8   2        3.47        3.12      0.84 o 
   1  -8   2        0.07        0.09      0.43 o 
   2  -8   2        3.71        5.09      1.06 o 
  -7  -7   2        0.12       -0.19      0.61 o 
  -6  -7   2        1.71        1.96      0.48 o 
  -5  -7   2       18.21       15.04      0.88 o 
  -4  -7   2       12.53       13.41      0.77 o 
  -3  -7   2       51.85       45.92      1.44 o 
  -2  -7   2       23.27       20.86      0.95 o 
  -1  -7   2        0.71        0.84      0.31 o 
   0  -7   2       10.17        9.20      0.75 o 
   1  -7   2        0.04        0.33      0.31 o 
   2  -7   2       22.32       20.85      1.59 o 
   3  -7   2        0.12        0.21      0.47 o 
  -8  -6   2        6.39        5.49      0.78 o 
  -7  -6   2        6.62        7.47      1.07 o 
  -6  -6   2        5.20        4.46      0.62 o 
  -5  -6   2       14.95       13.84      0.82 o 
  -4  -6   2        1.26        1.96      0.31 o 
  -3  -6   2       24.75       24.77      1.05 o 
  -2  -6   2       31.46       31.50      0.83 o 
  -1  -6   2       58.78       60.35      1.52 o 
   0  -6   2       66.89       68.54      1.70 o 
   1  -6   2       13.72       14.90      0.79 o 
   2  -6   2       15.17       15.06      0.87 o 
   3  -6   2        1.05        1.97      0.64 o 
   4  -6   2        0.66        1.00      0.54 o 
  -8  -5   2        3.34        3.19      0.62 o 
  -7  -5   2       13.29       13.48      1.13 o 
  -6  -5   2        0.17        0.05      0.25 o 
  -5  -5   2        5.81        5.90      0.62 o 
  -4  -5   2        5.43        8.14      0.48 o 
  -3  -5   2       42.51       35.87      1.33 o 
  -2  -5   2       50.88       58.29      1.77 o 
  -1  -5   2       40.07       39.75      0.84 o 
   0  -5   2        0.06        0.10      0.23 o 
   1  -5   2       16.79       16.70      1.03 o 
   2  -5   2        0.10        0.63      0.24 o 
   3  -5   2        1.55        2.18      0.41 o 
   4  -5   2        9.03       10.56      1.27 o 
   5  -5   2        0.00        0.70      0.49 o 
  -8  -4   2       12.03       13.09      1.86 o 
  -7  -4   2        3.97        5.24      0.79 o 
  -6  -4   2       24.90       22.94      1.07 o 
  -5  -4   2       37.15       35.18      1.22 o 
  -4  -4   2       54.31       46.87      1.31 o 
  -3  -4   2       16.54       16.98      0.55 o 
  -2  -4   2      106.56      102.02      2.61 o 
  -1  -4   2        1.52        1.88      0.33 o 
   0  -4   2       32.68       30.73      0.66 o 
   1  -4   2      150.06      147.19      2.38 o 
   2  -4   2       64.10       61.26      1.95 o 
   3  -4   2       76.33       75.79      1.79 o 
   4  -4   2       33.19       31.36      1.19 o 
   5  -4   2        2.78        2.36      0.67 o 
  -8  -3   2        0.39        0.16      0.93 o 
  -7  -3   2        8.41       11.52      0.91 o 
  -6  -3   2       32.07       36.21      1.32 o 
  -5  -3   2       10.59       11.52      0.69 o 
  -4  -3   2        2.93        3.48      0.28 o 
  -3  -3   2       63.83       75.03      1.14 o 
  -2  -3   2      330.41      345.45      3.28 o 
  -1  -3   2      700.53      749.45      6.29 o 
   0  -3   2       99.66      103.32      1.27 o 
   1  -3   2      155.39      167.96      1.81 o 
   2  -3   2        3.93        5.06      0.46 o 
   3  -3   2        3.21        4.67      0.47 o 
   4  -3   2       11.26       11.21      0.74 o 
   5  -3   2       11.10       11.44      0.81 o 
  -8  -2   2        0.09        0.50      0.33 o 
  -7  -2   2        1.74        2.16      0.51 o 
  -6  -2   2       16.06       16.68      0.88 o 
  -5  -2   2        5.20        4.89      0.51 o 
  -4  -2   2       34.05       27.84      0.95 o 
  -3  -2   2      140.32      156.88      1.74 o 
  -2  -2   2     1112.14     1190.51      9.56 o 
  -1  -2   2      456.93      525.56      4.45 o 
   0  -2   2     4499.93     4715.27     57.33 o 
   1  -2   2        6.81        6.77      0.25 o 
   2  -2   2      705.99      743.21      6.28 o 
   3  -2   2        0.08        0.15      0.12 o 
   4  -2   2       15.70       16.13      1.46 o 
   5  -2   2       29.84       32.65      2.38 o 
   6  -2   2        3.31        3.11      0.71 o 
  -8  -1   2        8.73        7.11      1.09 o 
  -7  -1   2        1.48        2.72      0.50 o 
  -6  -1   2       54.88       51.66      1.70 o 
  -5  -1   2       21.67       18.40      0.81 o 
  -4  -1   2       12.81       13.77      0.67 o 
  -3  -1   2      295.51      278.13      3.53 o 
  -2  -1   2       62.87       62.43      0.78 o 
  -1  -1   2      155.83      177.94      1.67 o 
   0  -1   2       47.19       46.11      0.58 o 
   1  -1   2      227.97      270.93      2.92 o 
   2  -1   2       11.16        9.11      0.37 o 
   3  -1   2       31.90       32.56      0.82 o 
   4  -1   2       23.19       23.29      0.66 o 
   5  -1   2        0.95        1.19      0.24 o 
   6  -1   2        5.69        5.61      0.60 o 
   7  -1   2        2.82        3.61      0.80 o 
  -8   0   2       18.94       14.49      1.58 o 
  -7   0   2        0.03        0.01      0.63 o 
  -6   0   2      154.29      143.19      2.73 o 
  -5   0   2       23.58       22.31      0.90 o 
  -4   0   2     1307.40     1288.09     10.54 o 
  -3   0   2        1.54        2.37      0.18 o 
  -2   0   2     2987.36     2844.21     27.39 o 
  -1   0   2       99.32       89.63      1.22 o 
   0   0   2     1833.48     1697.43     22.85 o 
   1   0   2      202.43      201.47      2.21 o 
   2   0   2     3707.81     3387.32     32.34 o 
   3   0   2       46.27       37.21      0.89 o 
   4   0   2     1794.50     1764.94     25.18 o 
   5   0   2        1.45        2.20      0.38 o 
   6   0   2      221.20      206.33      3.37 o 
   7   0   2        2.07        2.74      0.67 o 
   8   0   2       28.27       24.48      1.78 o 
  -7   1   2        0.04        0.41      0.40 o 
  -6   1   2       14.26       13.92      1.20 o 
  -5   1   2        2.99        1.60      0.35 o 
  -4   1   2       75.82       76.54      1.20 o 
  -3   1   2       70.48       86.78      1.17 o 
  -2   1   2      260.26      264.14      2.44 o 
  -1   1   2     1832.08     1865.92     24.83 o 
   0   1   2      108.04      115.36      1.12 o 
   1   1   2     3057.57     2893.12     27.98 o 
   2   1   2      586.01      584.83      6.08 o 
   3   1   2     1193.55     1286.24     18.00 o 
   4   1   2      253.21      251.23      3.40 o 
   5   1   2      175.31      185.03      2.95 o 
   6   1   2       22.44       20.87      2.74 o 
   7   1   2       16.49       15.58      0.90 o 
   8   1   2       11.67       13.10      1.01 o 
  -7   2   2        3.41        3.64      0.86 o 
  -6   2   2        3.21        4.11      0.87 o 
  -5   2   2       15.89       17.90      1.28 o 
  -4   2   2        2.12        3.17      0.30 o 
  -3   2   2       97.28       92.77      1.27 o 
  -2   2   2        4.79        4.32      0.24 o 
  -1   2   2      692.87      729.81      6.65 o 
   0   2   2      348.01      348.84      3.00 o 
   1   2   2      162.14      153.06      1.53 o 
   2   2   2      101.38      111.63      1.30 o 
   3   2   2      121.93      120.33      1.88 o 
   4   2   2      165.61      169.23      2.58 o 
   5   2   2       19.12       19.20      0.82 o 
   6   2   2        3.15        2.53      0.42 o 
   7   2   2        7.34        7.14      0.71 o 
   8   2   2        1.97        1.70      0.44 o 
  -7   3   2        2.63        0.83      0.65 o 
  -6   3   2       13.21       16.68      1.57 o 
  -5   3   2        0.87        0.58      0.40 o 
  -4   3   2       30.57       27.26      0.98 o 
  -3   3   2       76.38       70.79      3.25 o 
  -2   3   2       59.47       58.10      0.87 o 
  -1   3   2      504.26      539.85      5.91 o 
   0   3   2       69.60       60.19      0.79 o 
   1   3   2      733.80      769.60      6.35 o 
   2   3   2      118.41      126.48      1.66 o 
   3   3   2      592.53      563.36      5.02 o 
   4   3   2        2.96        4.00      0.41 o 
   5   3   2      127.91      100.62      4.43 o 
   6   3   2        3.70        4.01      0.51 o 
   7   3   2        2.63        2.35      0.44 o 
   8   3   2        1.43        2.49      0.49 o 
  -6   4   2        2.94        2.95      0.83 o 
  -5   4   2        3.86        3.07      0.75 o 
  -4   4   2       74.93       70.89      1.76 o 
  -3   4   2       82.87       76.51      1.73 o 
  -2   4   2      169.72      152.20      2.49 o 
  -1   4   2      143.19      138.59      2.62 o 
   0   4   2        2.02        4.96      0.53 o 
   1   4   2       25.06       22.75      0.52 o 
   2   4   2       18.62       20.90      0.55 o 
   3   4   2        2.79        3.27      0.30 o 
   4   4   2       44.15       40.37      0.91 o 
   5   4   2       68.14       63.35      2.03 o 
   6   4   2        9.80        7.81      0.68 o 
   7   4   2       10.01        9.89      0.83 o 
   8   4   2        4.84        3.43      0.58 o 
  -5   5   2        0.03       -0.45      0.33 o 
  -4   5   2        0.99        0.75      0.32 o 
  -3   5   2        2.78        4.24      0.55 o 
  -2   5   2       10.11       11.67      0.67 o 
  -1   5   2        3.84        4.45      0.49 o 
   0   5   2       32.05       32.17      1.52 o 
   1   5   2       13.68       12.79      0.62 o 
   2   5   2       31.28       29.86      0.71 o 
   3   5   2      234.15      221.62      2.56 o 
   4   5   2       11.67       11.92      0.53 o 
   5   5   2       98.96       98.58      1.85 o 
   6   5   2        1.05        0.56      0.28 o 
   7   5   2        0.07        0.29      0.29 o 
   8   5   2        4.11        4.29      0.67 o 
  -5   6   2        4.70        6.70      1.17 o 
  -4   6   2        0.76        0.61      0.33 o 
  -3   6   2        0.11        0.34      0.25 o 
  -2   6   2        1.17        1.03      0.34 o 
  -1   6   2       21.88       21.50      0.93 o 
   0   6   2       19.64       17.58      0.82 o 
   1   6   2       23.70       21.77      1.07 o 
   2   6   2       30.27       29.20      1.17 o 
   3   6   2       37.15       34.13      0.87 o 
   4   6   2      103.55       95.27      2.86 o 
   5   6   2        8.19        8.22      0.54 o 
   6   6   2       29.83       29.07      1.19 o 
   7   6   2        0.42        0.76      0.28 o 
   8   6   2        5.21        4.80      0.87 o 
  -4   7   2        4.52        5.53      1.11 o 
  -3   7   2        3.67        4.86      0.68 o 
  -2   7   2       54.29       57.07      1.74 o 
  -1   7   2       13.08       13.51      0.85 o 
   0   7   2       90.05       87.55      2.09 o 
   1   7   2       24.89       25.37      1.07 o 
   2   7   2        8.34       11.13      0.75 o 
   3   7   2      114.60      114.67      1.82 o 
   4   7   2       24.18       22.14      0.78 o 
   5   7   2       32.33       34.45      1.02 o 
   6   7   2       35.61       30.92      1.01 o 
   7   7   2        0.02        0.48      0.30 o 
   8   7   2        3.80        2.75      0.55 o 
  -3   8   2        2.91        2.59      0.87 o 
  -2   8   2        3.30        3.13      1.16 o 
  -1   8   2       14.11       14.43      1.02 o 
   0   8   2        6.92        6.99      1.00 o 
   1   8   2       89.36       77.16      2.04 o 
   2   8   2        3.92        3.29      0.56 o 
   3   8   2      148.49      122.32      2.62 o 
   4   8   2       20.48       19.71      1.01 o 
   5   8   2      120.61      111.03      2.31 o 
   6   8   2       21.19       25.56      1.32 o 
   7   8   2       37.82       38.16      3.74 o 
  -1   9   2        0.33        0.59      0.38 o 
   0   9   2        6.89        6.75      0.80 o 
   1   9   2        7.68        8.81      2.53 o 
   2   9   2       32.05       34.75      1.44 o 
   3   9   2        0.12        0.57      0.33 o 
   4   9   2        7.35        7.77      0.84 o 
   5   9   2        1.22        2.01      0.50 o 
   6   9   2        0.40        0.39      0.30 o 
   7   9   2        0.49        0.64      0.43 o 
   1  10   2        2.37        2.12      0.50 o 
   2  10   2        0.02        0.33      0.35 o 
   3  10   2        0.08        0.71      0.40 o 
   4  10   2        0.63        1.03      0.45 o 
   5  10   2        0.27        0.44      0.39 o 
  -5  -9   3        0.10        1.19      0.63 o 
  -4  -9   3        0.12        0.70      0.41 o 
  -3  -9   3        8.55       12.19      0.99 o 
  -2  -9   3        1.43        1.49      0.74 o 
  -1  -9   3        7.69        7.11      1.19 o 
  -6  -8   3       13.56       14.29      1.07 o 
  -5  -8   3        1.09        0.71      0.33 o 
  -4  -8   3       10.18       11.02      0.87 o 
  -3  -8   3        1.82        2.44      0.51 o 
  -2  -8   3        2.49        3.33      0.65 o 
  -1  -8   3        1.99        1.45      0.62 o 
   0  -8   3        2.06        2.67      0.79 o 
   1  -8   3        0.21        1.09      0.55 o 
  -7  -7   3       12.61       13.73      1.09 o 
  -6  -7   3       10.40        8.98      0.88 o 
  -5  -7   3       15.71       16.93      1.90 o 
  -4  -7   3        0.83        0.62      0.26 o 
  -3  -7   3        6.02        4.89      0.58 o 
  -2  -7   3        8.12        6.53      0.64 o 
  -1  -7   3       12.87       12.48      1.42 o 
   0  -7   3       12.94       13.91      1.39 o 
   1  -7   3        0.31        0.82      0.51 o 
   2  -7   3        1.37        1.48      0.64 o 
   3  -7   3        0.13        0.17      0.49 o 
  -8  -6   3        9.54       10.59      1.05 o 
  -7  -6   3        8.21        8.59      0.89 o 
  -6  -6   3       41.15       43.30      3.24 o 
  -5  -6   3       14.35       14.98      0.87 o 
  -4  -6   3       47.06       50.17      1.18 o 
  -3  -6   3       10.85        9.31      1.15 o 
  -2  -6   3       44.47       42.23      1.35 o 
  -1  -6   3       17.60       15.81      0.79 o 
   0  -6   3       34.38       34.34      1.43 o 
   1  -6   3       14.25       14.20      0.78 o 
   2  -6   3        3.46        4.55      0.89 o 
   3  -6   3        0.01        0.38      0.49 o 
   4  -6   3        0.88        0.46      0.58 o 
  -8  -5   3       13.98       14.63      1.15 o 
  -7  -5   3        1.34        1.69      0.45 o 
  -6  -5   3       13.70       13.70      0.95 o 
  -5  -5   3        8.25        7.02      0.68 o 
  -4  -5   3        2.36        1.82      0.35 o 
  -3  -5   3       19.89       22.12      0.70 o 
  -2  -5   3       19.04       20.43      0.64 o 
  -1  -5   3       27.39       28.58      0.73 o 
   0  -5   3       67.29       65.22      1.51 o 
   1  -5   3        4.95        2.89      0.51 o 
   2  -5   3        1.69        1.32      0.33 o 
   3  -5   3        0.05        0.69      0.44 o 
   4  -5   3        5.46        6.96      1.11 o 
   5  -5   3        0.41        1.25      0.63 o 
  -8  -4   3        1.15        0.73      0.41 o 
  -7  -4   3       17.48       15.64      1.66 o 
  -6  -4   3        7.50        7.14      0.93 o 
  -5  -4   3       56.34       56.32      1.61 o 
  -4  -4   3       46.64       41.91      1.20 o 
  -3  -4   3       68.90       84.58      1.35 o 
  -2  -4   3      258.39      266.15      2.83 o 
  -1  -4   3      136.82      158.90      1.91 o 
   0  -4   3      105.39      113.28      1.58 o 
   1  -4   3       46.37       50.37      1.23 o 
   2  -4   3        0.24        0.30      0.19 o 
   3  -4   3        0.27        0.20      0.22 o 
   4  -4   3       12.59       11.88      1.26 o 
   5  -4   3        0.11        0.13      0.37 o 
  -8  -3   3        0.27        0.56      0.51 o 
  -7  -3   3        8.54        7.41      0.89 o 
  -6  -3   3       12.18       13.44      0.86 o 
  -5  -3   3       58.97       56.67      1.59 o 
  -4  -3   3      151.71      168.59      2.03 o 
  -3  -3   3       18.98       15.17      0.48 o 
  -2  -3   3       33.33       30.13      0.66 o 
  -1  -3   3      123.61      118.91      1.46 o 
   0  -3   3        3.81        4.71      0.28 o 
   1  -3   3       11.42       11.41      0.38 o 
   2  -3   3       32.64       44.51      0.84 o 
   3  -3   3        1.48        3.80      0.44 o 
   4  -3   3        3.80        4.55      0.51 o 
   5  -3   3        0.00        0.23      0.39 o 
   6  -3   3        0.13        0.31      0.43 o 
  -8  -2   3        0.02        0.00      0.30 o 
  -7  -2   3        3.31        3.79      0.64 o 
  -6  -2   3        1.42        1.76      0.39 o 
  -5  -2   3        1.58        0.98      0.29 o 
  -4  -2   3       23.20       23.03      0.88 o 
  -3  -2   3      334.23      318.16      3.04 o 
  -2  -2   3       96.77      108.50      1.47 o 
  -1  -2   3      433.57      423.71      4.90 o 
   0  -2   3      302.71      282.53      2.63 o 
   1  -2   3        0.71        0.31      0.10 o 
   2  -2   3      400.71      407.30      3.76 o 
   3  -2   3       13.53       13.75      0.47 o 
   4  -2   3        2.50        1.84      0.33 o 
   5  -2   3        0.73        0.50      0.27 o 
   6  -2   3        1.79        2.32      0.63 o 
  -8  -1   3       18.28       19.07      1.50 o 
  -7  -1   3        5.52        5.63      0.68 o 
  -6  -1   3       45.60       41.83      3.30 o 
  -5  -1   3        1.47        2.11      0.37 o 
  -4  -1   3        0.00        0.09      0.19 o 
  -3  -1   3      168.77      171.84      2.67 o 
  -2  -1   3        5.29        4.28      0.18 o 
  -1  -1   3       31.18       37.17      0.57 o 
   0  -1   3       13.44        8.18      0.35 o 
   1  -1   3      227.52      240.07      2.67 o 
   2  -1   3        0.38        0.37      0.11 o 
   3  -1   3        4.91        5.13      0.36 o 
   4  -1   3        7.73        8.81      0.52 o 
   5  -1   3        1.45        1.59      0.31 o 
   6  -1   3        1.10        0.90      0.32 o 
  -8   0   3        1.37        1.31      0.64 o 
  -7   0   3        0.05        0.33      0.28 o 
  -6   0   3       30.14       30.13      2.24 o 
  -5   0   3        4.23        3.67      0.53 o 
  -4   0   3      152.65      147.23      2.44 o 
  -3   0   3        1.20        2.45      0.62 o 
  -2   0   3        6.39        5.94      0.33 o 
  -1   0   3     2168.84     1906.70     23.93 o 
   0   0   3       46.64       41.51      0.66 o 
   1   0   3     2216.01     2145.13     21.04 o 
   2   0   3        4.19        4.86      0.62 o 
   3   0   3        6.79        5.76      0.39 o 
   4   0   3       98.23      103.70      2.07 o 
   5   0   3        0.45        0.56      0.24 o 
   6   0   3       58.96       58.08      1.58 o 
   7   0   3        7.12       10.52      1.20 o 
  -7   1   3        6.73        7.04      1.12 o 
  -6   1   3        2.05        2.22      0.39 o 
  -5   1   3       14.78       14.11      0.74 o 
  -4   1   3        4.09        2.51      0.51 o 
  -3   1   3       71.27       73.27      1.03 o 
  -2   1   3      159.19      176.44      1.77 o 
  -1   1   3       26.92       25.18      0.43 o 
   0   1   3      797.66      860.98      6.85 o 
   1   1   3        0.28        1.12      0.29 o 
   2   1   3      388.66      456.38      4.88 o 
   3   1   3        1.38        2.07      0.26 o 
   4   1   3      223.64      229.68      3.18 o 
   5   1   3       46.48       39.49      1.66 o 
   6   1   3       50.32       45.98      1.41 o 
   7   1   3       18.37       19.17      0.98 o 
   8   1   3       12.53       12.53      1.36 o 
  -7   2   3        0.43        0.01      0.36 o 
  -6   2   3        8.81        7.67      1.12 o 
  -5   2   3        0.37        0.82      0.41 o 
  -4   2   3        3.53        2.17      0.34 o 
  -3   2   3        4.70        7.12      0.34 o 
  -2   2   3      388.63      391.76      3.53 o 
  -1   2   3      123.02      129.49      1.39 o 
   0   2   3       66.46       64.33      1.25 o 
   1   2   3        3.64        3.61      0.18 o 
   2   2   3      727.51      742.70      7.66 o 
   3   2   3      119.26      124.39      1.92 o 
   4   2   3       43.79       43.06      1.11 o 
   5   2   3        2.21        1.45      0.31 o 
   6   2   3        2.40        3.32      1.45 o 
   7   2   3       14.08       14.76      0.86 o 
   8   2   3        0.95        1.05      0.37 o 
  -7   3   3        0.35        0.32      0.53 o 
  -6   3   3        0.59        0.97      0.57 o 
  -5   3   3        5.79        6.85      0.99 o 
  -4   3   3        7.82        6.21      0.87 o 
  -3   3   3       92.90       91.48      1.84 o 
  -2   3   3       68.88       71.03      1.02 o 
  -1   3   3      308.46      340.22      3.46 o 
   0   3   3     1794.51     1967.42     15.42 o 
   1   3   3      384.65      397.30      3.55 o 
   2   3   3     1637.52     1781.62     14.12 o 
   3   3   3        0.88        0.75      0.20 o 
   4   3   3       20.48       23.39      0.83 o 
   5   3   3      127.65      123.95      2.31 o 
   6   3   3        0.50        0.95      0.28 o 
   7   3   3       21.85       22.50      1.08 o 
   8   3   3        0.55        1.90      0.49 o 
  -6   4   3        0.80        1.07      0.57 o 
  -5   4   3       25.68       22.36      1.62 o 
  -4   4   3        3.41        3.56      0.76 o 
  -3   4   3      148.72      139.37      2.47 o 
  -2   4   3       54.40       48.97      1.26 o 
  -1   4   3        3.57        7.44      2.02 o 
   0   4   3       14.26       12.57      0.44 o 
   1   4   3      149.82      125.93      1.97 o 
   2   4   3      100.88       90.09      1.93 o 
   3   4   3        6.32        6.49      0.45 o 
   4   4   3       63.81       59.04      1.13 o 
   5   4   3        0.04       -0.19      0.22 o 
   6   4   3       43.07       42.88      1.39 o 
   7   4   3        0.00        0.40      0.24 o 
   8   4   3        3.13        3.38      0.56 o 
  -5   5   3        0.25        0.55      0.45 o 
  -4   5   3       19.60       18.23      1.43 o 
  -3   5   3        8.95       10.15      0.74 o 
  -2   5   3       54.14       53.84      1.92 o 
  -1   5   3      230.71      226.34      5.68 o 
   0   5   3       53.60       68.76      1.55 o 
   1   5   3      285.32      322.58      4.17 o 
   2   5   3      368.64      416.55      4.01 o 
   3   5   3      122.90      134.01      1.82 o 
   4   5   3      437.04      457.41      4.58 o 
   5   5   3      153.84      146.67      2.69 o 
   6   5   3       48.51       44.69      1.46 o 
   7   5   3       38.59       38.62      1.91 o 
   8   5   3        3.45        4.33      0.66 o 
  -5   6   3        0.44        0.29      0.53 o 
  -4   6   3       16.18       18.62      1.54 o 
  -3   6   3        1.38        1.63      0.54 o 
  -2   6   3       20.60       19.09      0.91 o 
  -1   6   3      151.44      142.61      4.92 o 
   0   6   3       74.09       78.41      1.82 o 
   1   6   3      264.24      267.29      4.82 o 
   2   6   3      107.60      112.83      1.64 o 
   3   6   3       45.05       49.42      1.06 o 
   4   6   3       18.86       19.11      0.68 o 
   5   6   3       11.36       14.59      0.71 o 
   6   6   3        4.94        5.93      1.77 o 
   7   6   3        4.87        6.19      0.71 o 
   8   6   3        0.39        0.82      0.35 o 
  -4   7   3        3.12        3.46      0.83 o 
  -3   7   3       40.69       41.01      1.94 o 
  -2   7   3        9.70       11.23      1.86 o 
  -1   7   3       65.60       64.70      1.81 o 
   0   7   3      102.14       94.57      2.20 o 
   1   7   3      306.09      301.76      4.45 o 
   2   7   3      155.96      149.75      2.77 o 
   3   7   3      291.33      279.35      3.25 o 
   4   7   3       70.94       71.20      1.93 o 
   5   7   3       10.74       10.99      0.65 o 
   6   7   3       63.40       67.71      1.54 o 
   7   7   3        0.07        0.72      0.33 o 
   8   7   3       19.70       24.67      2.45 o 
  -3   8   3        0.58        0.46      0.46 o 
  -2   8   3        7.51        6.26      0.76 o 
  -1   8   3        0.19        0.99      0.38 o 
   0   8   3        1.03        0.79      0.36 o 
   1   8   3        0.56        0.09      0.24 o 
   2   8   3        1.82        2.73      0.51 o 
   3   8   3        1.58        1.44      0.42 o 
   4   8   3        0.60        0.72      0.68 o 
   5   8   3        0.09       -0.21      0.20 o 
   6   8   3        0.11        0.57      0.28 o 
   7   8   3        2.80        2.36      0.52 o 
  -1   9   3        0.48        1.48      0.49 o 
   0   9   3        5.84        5.24      0.72 o 
   1   9   3        1.96        1.55      0.87 o 
   2   9   3        1.40        0.98      0.37 o 
   3   9   3        2.97        1.31      0.41 o 
   4   9   3        7.54        8.73      0.86 o 
   5   9   3        0.66        1.89      0.61 o 
   6   9   3        1.41        2.19      0.41 o 
   7   9   3        0.18       -0.21      0.43 o 
   1  10   3        0.26        0.49      0.38 o 
   2  10   3        0.47        0.85      0.41 o 
   3  10   3        0.92        0.48      0.79 o 
   4  10   3        2.53        2.19      0.55 o 
   5  10   3        0.30        0.34      0.34 o 
  -3  -9   4        5.01        4.60      1.03 o 
  -2  -9   4        1.89        2.90      0.90 o 
  -6  -8   4        2.93        5.10      1.04 o 
  -5  -8   4       13.36       14.99      1.05 o 
  -4  -8   4       11.50        9.57      1.16 o 
  -3  -8   4       10.82       10.90      1.24 o 
  -2  -8   4        2.55        1.83      0.67 o 
  -1  -8   4       12.00       10.03      1.29 o 
   0  -8   4        0.73        0.65      0.64 o 
   1  -8   4        5.21        6.74      1.22 o 
  -7  -7   4        2.94        3.96      0.67 o 
  -6  -7   4       30.92       29.67      1.39 o 
  -5  -7   4       27.57       28.85      1.26 o 
  -4  -7   4       38.15       33.37      3.09 o 
  -3  -7   4       50.44       50.54      1.54 o 
  -2  -7   4       21.57       19.42      2.26 o 
  -1  -7   4        1.95        1.85      0.65 o 
   0  -7   4       52.51       49.19      2.39 o 
   1  -7   4        0.02       -0.32      0.50 o 
   2  -7   4       30.04       33.44      2.13 o 
  -7  -6   4        8.36        9.50      0.97 o 
  -6  -6   4        0.10        0.63      0.32 o 
  -5  -6   4       28.45       25.40      1.40 o 
  -4  -6   4        0.68        0.31      0.25 o 
  -3  -6   4       62.66       59.56      1.27 o 
  -2  -6   4        0.18        0.51      0.23 o 
  -1  -6   4       27.44       22.73      0.96 o 
   0  -6   4        0.82        1.73      0.62 o 
   1  -6   4       14.48       13.58      1.37 o 
   2  -6   4        0.39        1.85      0.67 o 
   3  -6   4        4.90        7.04      1.15 o 
  -8  -5   4        2.21        2.22      0.56 o 
  -7  -5   4       35.32       32.09      1.44 o 
  -6  -5   4       40.43       37.90      1.46 o 
  -5  -5   4      168.43      161.76      3.06 o 
  -4  -5   4       83.67       79.61      1.89 o 
  -3  -5   4      231.87      217.41      4.53 o 
  -2  -5   4       43.28       44.06      0.99 o 
  -1  -5   4        2.42        2.77      0.31 o 
   0  -5   4      143.69      131.61      2.93 o 
   1  -5   4        0.16        0.27      0.37 o 
   2  -5   4      107.73       96.72      3.30 o 
   3  -5   4        7.60        9.85      1.27 o 
   4  -5   4       15.54       16.82      1.64 o 
  -8  -4   4        0.07       -0.01      0.47 o 
  -7  -4   4        2.00        2.55      0.60 o 
  -6  -4   4        8.14        7.69      0.76 o 
  -5  -4   4        2.78        3.91      0.52 o 
  -4  -4   4       73.67       64.28      1.62 o 
  -3  -4   4       14.26       11.54      0.51 o 
  -2  -4   4      138.29      135.06      1.79 o 
  -1  -4   4      116.38      110.74      1.55 o 
   0  -4   4      137.79      130.20      2.43 o 
   1  -4   4        8.33        6.37      0.50 o 
   2  -4   4        8.28        6.46      0.91 o 
   3  -4   4        0.00        0.23      0.36 o 
   4  -4   4        1.74        1.39      0.56 o 
   5  -4   4        1.34        1.91      0.61 o 
  -8  -3   4        1.86        1.82      0.48 o 
  -7  -3   4        3.21        3.38      0.59 o 
  -6  -3   4       45.57       47.52      1.59 o 
  -5  -3   4       42.18       38.46      1.30 o 
  -4  -3   4       34.84       36.61      1.16 o 
  -3  -3   4      106.01      101.99      1.43 o 
  -2  -3   4       50.44       48.52      0.89 o 
  -1  -3   4        2.98        4.34      0.29 o 
   0  -3   4        7.43        8.96      0.36 o 
   1  -3   4       64.19       63.06      1.01 o 
   2  -3   4       72.68       75.95      1.20 o 
   3  -3   4       78.39       71.51      1.62 o 
   4  -3   4       16.37       14.13      1.17 o 
   5  -3   4        5.46        7.31      1.05 o 
   6  -3   4        7.89        8.14      1.17 o 
  -8  -2   4        0.08        0.69      0.37 o 
  -7  -2   4        7.54        6.71      1.17 o 
  -6  -2   4        1.29        1.06      0.35 o 
  -5  -2   4       27.35       23.59      1.00 o 
  -4  -2   4      143.42      119.73      2.88 o 
  -3  -2   4       29.99       25.65      0.74 o 
  -2  -2   4      210.06      211.67      2.20 o 
  -1  -2   4       10.71       11.49      0.37 o 
   0  -2   4        3.30        4.77      0.24 o 
   1  -2   4      222.61      223.14      2.26 o 
   2  -2   4       83.74       73.46      1.43 o 
   3  -2   4       47.59       44.02      0.88 o 
   4  -2   4       98.66      104.15      2.58 o 
   5  -2   4        3.19        3.83      0.76 o 
   6  -2   4        9.64        9.02      1.12 o 
  -8  -1   4        2.77        3.06      0.84 o 
  -7  -1   4        3.67        1.54      0.45 o 
  -6  -1   4        0.63        0.47      0.26 o 
  -5  -1   4       63.97       62.03      1.62 o 
  -4  -1   4       25.52       24.98      1.96 o 
  -3  -1   4      279.34      288.11      3.73 o 
  -2  -1   4      149.48      159.67      2.24 o 
  -1  -1   4        7.15        6.34      0.32 o 
   0  -1   4       62.05       61.00      0.91 o 
   1  -1   4       29.04       28.61      0.55 o 
   2  -1   4       89.80       93.31      1.40 o 
   3  -1   4        7.85        6.40      0.37 o 
   4  -1   4        1.14        1.34      0.25 o 
   5  -1   4        4.16        3.56      0.36 o 
   6  -1   4        0.80        0.55      0.39 o 
  -8   0   4        1.73        0.93      0.57 o 
  -7   0   4        1.39        1.62      0.40 o 
  -6   0   4        3.87        4.05      0.56 o 
  -5   0   4        2.14        2.64      0.40 o 
  -4   0   4        0.50        0.30      0.25 o 
  -3   0   4       12.47       12.11      0.57 o 
  -2   0   4      212.42      210.96      2.77 o 
  -1   0   4      303.49      308.92      3.51 o 
   0   0   4     1848.00     1608.85     38.59 o 
   1   0   4       12.53       13.55      0.67 o 
   2   0   4      136.33      131.04      1.74 o 
   3   0   4        6.26        5.49      0.35 o 
   4   0   4       14.56       14.89      0.91 o 
   5   0   4        9.46        9.22      0.80 o 
   6   0   4        2.92        3.33      0.69 o 
  -7   1   4        3.04        5.05      0.99 o 
  -6   1   4        6.09        6.35      0.64 o 
  -5   1   4        1.42        2.87      0.43 o 
  -4   1   4       18.19       18.97      0.79 o 
  -3   1   4      138.30      139.18      1.57 o 
  -2   1   4       28.10       25.32      0.47 o 
  -1   1   4     2845.13     2769.79     21.37 o 
   0   1   4       13.68       13.25      0.78 o 
   1   1   4     2510.93     2433.84     36.48 o 
   2   1   4      156.73      149.45      1.95 o 
   3   1   4      145.20      150.53      2.93 o 
   4   1   4       10.27        8.89      0.52 o 
   5   1   4        0.36        0.51      0.22 o 
   6   1   4       17.38       17.18      0.85 o 
   7   1   4        9.84        9.58      0.78 o 
  -7   2   4        2.52        2.31      0.73 o 
  -6   2   4        1.03        1.65      0.63 o 
  -5   2   4        3.58        3.17      0.68 o 
  -4   2   4        5.75        6.81      0.53 o 
  -3   2   4      219.36      211.83      2.26 o 
  -2   2   4        2.51        2.65      0.22 o 
  -1   2   4      620.14      644.07      5.39 o 
   0   2   4      341.87      362.27      3.21 o 
   1   2   4      417.31      417.34      3.64 o 
   2   2   4        5.79        5.46      0.42 o 
   3   2   4      531.94      544.93      6.02 o 
   4   2   4       16.87       18.52      0.72 o 
   5   2   4       14.62       16.05      0.77 o 
   6   2   4       10.52        9.39      0.70 o 
   7   2   4        2.04        3.43      0.59 o 
   8   2   4        2.95        4.15      0.61 o 
  -6   3   4        9.34        9.29      1.28 o 
  -5   3   4       14.59       13.87      1.35 o 
  -4   3   4        2.04        1.57      0.50 o 
  -3   3   4       97.20      102.57      1.43 o 
  -2   3   4       13.90       13.10      0.43 o 
  -1   3   4      109.94      128.07      1.50 o 
   0   3   4       15.00       17.71      0.44 o 
   1   3   4        1.61        1.82      0.18 o 
   2   3   4       68.52       74.62      1.09 o 
   3   3   4       46.95       48.60      1.12 o 
   4   3   4        0.56        0.94      0.72 o 
   5   3   4       37.23       39.61      1.21 o 
   6   3   4        2.35        3.45      0.67 o 
   7   3   4        0.64        0.33      0.40 o 
   8   3   4        0.90        1.46      0.41 o 
  -6   4   4        9.28        7.52      1.23 o 
  -5   4   4        0.01        0.16      0.38 o 
  -4   4   4        0.45        1.43      0.52 o 
  -3   4   4       26.45       27.92      0.99 o 
  -2   4   4        4.31        3.58      0.46 o 
  -1   4   4       34.42       30.67      0.76 o 
   0   4   4      120.38      132.11      1.57 o 
   1   4   4      173.08      202.38      2.17 o 
   2   4   4        3.30        2.11      0.23 o 
   3   4   4       94.74      111.32      1.57 o 
   4   4   4       83.09       80.79      2.14 o 
   5   4   4        0.34        0.74      0.28 o 
   6   4   4        9.56       10.08      0.74 o 
   7   4   4        4.43        5.49      0.64 o 
   8   4   4        0.71        0.91      0.36 o 
  -5   5   4        2.11        3.33      0.92 o 
  -4   5   4        0.01        0.51      0.43 o 
  -3   5   4       10.31        9.40      0.70 o 
  -2   5   4       17.35       18.53      0.86 o 
  -1   5   4        9.26        9.26      0.65 o 
   0   5   4      111.23      114.84      1.61 o 
   1   5   4       23.35       21.73      0.62 o 
   2   5   4        1.26        2.58      0.27 o 
   3   5   4      288.20      281.93      3.08 o 
   4   5   4        0.56        0.45      0.21 o 
   5   5   4       72.50       70.20      1.73 o 
   6   5   4        6.76        6.90      0.67 o 
   7   5   4        0.99        0.57      0.28 o 
   8   5   4        0.40        0.14      0.34 o 
  -5   6   4        3.39        3.51      0.92 o 
  -4   6   4        0.01        0.12      0.46 o 
  -3   6   4       20.57       18.63      0.97 o 
  -2   6   4        4.17        5.31      0.80 o 
  -1   6   4       44.28       36.86      1.90 o 
   0   6   4       38.52       37.56      1.89 o 
   1   6   4        0.91        0.79      0.27 o 
   2   6   4       10.04        9.86      0.46 o 
   3   6   4       58.54       54.37      1.13 o 
   4   6   4       35.44       29.34      0.85 o 
   5   6   4       79.35       78.86      1.54 o 
   6   6   4        0.12        0.16      0.21 o 
   7   6   4       39.82       39.72      1.98 o 
   8   6   4        1.60        1.97      0.46 o 
  -4   7   4        1.61        2.42      0.81 o 
  -3   7   4        3.09        4.36      0.65 o 
  -2   7   4        9.62       10.74      0.87 o 
  -1   7   4        4.79        4.30      0.60 o 
   0   7   4        0.25        0.54      0.29 o 
   1   7   4        0.26        0.41      0.27 o 
   2   7   4       79.71       74.17      1.82 o 
   3   7   4       27.56       22.32      0.76 o 
   4   7   4       18.71       19.66      0.86 o 
   5   7   4       13.34       12.17      0.65 o 
   6   7   4        0.69        0.91      0.28 o 
   7   7   4        0.26        0.14      0.29 o 
   8   7   4        0.46        1.45      0.43 o 
  -3   8   4       14.16       15.88      1.17 o 
  -2   8   4        1.37        2.27      0.53 o 
  -1   8   4       40.81       38.74      1.50 o 
   0   8   4        5.75        5.45      0.68 o 
   1   8   4       20.25       18.42      0.97 o 
   2   8   4       32.06       28.31      1.18 o 
   3   8   4       16.01       14.97      1.16 o 
   4   8   4       27.89       27.45      1.43 o 
   5   8   4       13.34       13.19      0.84 o 
   6   8   4       16.23       17.31      0.80 o 
   7   8   4        7.60        7.12      1.14 o 
  -1   9   4        0.01        0.15      0.34 o 
   0   9   4        0.42        0.42      0.33 o 
   1   9   4        7.47        9.12      0.87 o 
   2   9   4        1.81        1.52      0.47 o 
   3   9   4        0.54        0.32      0.32 o 
   4   9   4        3.20        3.47      0.61 o 
   5   9   4        5.25        5.75      0.72 o 
   6   9   4       10.24       10.92      0.76 o 
   7   9   4        0.62        1.21      0.35 o 
   1  10   4        0.14       -0.04      0.31 o 
   2  10   4        0.00        0.27      0.29 o 
   3  10   4        0.29        0.39      0.38 o 
   4  10   4        0.01        0.10      0.56 o 
   5  10   4        0.06        0.38      0.43 o 
  -5  -8   5        0.32        0.67      0.59 o 
  -3  -8   5        0.71        1.49      0.72 o 
  -2  -8   5       12.79       15.86      1.52 o 
  -1  -8   5        1.72        1.77      0.75 o 
   0  -8   5        5.23        9.24      1.40 o 
  -6  -7   5        0.14        0.15      0.35 o 
  -5  -7   5        0.04       -0.09      0.27 o 
  -4  -7   5        6.46        6.37      0.77 o 
  -3  -7   5        9.54       12.62      1.20 o 
  -2  -7   5        1.44        1.43      0.58 o 
  -1  -7   5        4.52        5.64      1.03 o 
   0  -7   5        0.77        2.67      0.78 o 
   1  -7   5        4.36        3.88      0.97 o 
   2  -7   5        2.02        2.03      0.67 o 
  -7  -6   5       35.41       37.36      1.63 o 
  -6  -6   5       15.57       16.31      1.11 o 
  -5  -6   5       56.09       54.53      3.04 o 
  -4  -6   5       79.72       79.37      1.99 o 
  -3  -6   5       70.60       66.40      1.37 o 
  -2  -6   5      145.27      131.19      1.99 o 
  -1  -6   5       53.80       44.71      2.06 o 
   0  -6   5      102.07       92.41      3.20 o 
   1  -6   5       15.68       15.69      1.50 o 
   2  -6   5       62.77       62.76      2.84 o 
   3  -6   5        7.98        8.94      1.35 o 
  -7  -5   5        2.83        3.93      1.33 o 
  -6  -5   5        0.14        0.10      0.28 o 
  -5  -5   5        2.96        3.58      0.54 o 
  -4  -5   5       12.60       14.88      0.81 o 
  -3  -5   5       81.85       77.78      2.34 o 
  -2  -5   5        7.53        6.43      0.45 o 
  -1  -5   5      111.04      110.82      1.68 o 
   0  -5   5       76.02       70.15      2.56 o 
   1  -5   5       12.40       15.22      1.39 o 
   2  -5   5        4.44        3.03      0.72 o 
   3  -5   5       12.59       13.82      1.49 o 
   4  -5   5        0.00        0.46      0.51 o 
  -8  -4   5        0.18        0.29      0.36 o 
  -7  -4   5       31.47       27.64      1.35 o 
  -6  -4   5        0.88        0.95      0.34 o 
  -5  -4   5       99.71       87.70      2.14 o 
  -4  -4   5       11.97       12.63      0.71 o 
  -3  -4   5      341.52      334.96      5.52 o 
  -2  -4   5       60.09       66.46      1.19 o 
  -1  -4   5      341.33      362.31      3.66 o 
   0  -4   5      244.31      259.29      2.82 o 
   1  -4   5       99.09      100.16      3.10 o 
   2  -4   5      298.24      312.89      6.68 o 
   3  -4   5       39.66       35.21      1.98 o 
   4  -4   5       77.43       77.28      3.18 o 
   5  -4   5        3.90        4.03      0.95 o 
  -8  -3   5        2.69        2.76      0.60 o 
  -7  -3   5        0.43        1.10      0.40 o 
  -6  -3   5        8.63        9.16      0.79 o 
  -5  -3   5        3.14        3.30      0.47 o 
  -4  -3   5        0.24        0.12      0.24 o 
  -3  -3   5       92.34       98.61      1.43 o 
  -2  -3   5       18.86       25.15      0.65 o 
  -1  -3   5      145.15      159.90      2.96 o 
   0  -3   5      111.74      119.60      1.54 o 
   1  -3   5        1.25        0.99      0.18 o 
   2  -3   5        1.56        2.20      0.38 o 
   3  -3   5        0.28        0.68      0.39 o 
   4  -3   5        0.16        0.24      0.39 o 
   5  -3   5        3.75        3.37      0.76 o 
   6  -3   5        0.85        0.67      0.55 o 
  -8  -2   5        0.02        0.46      0.37 o 
  -7  -2   5        9.61        8.78      0.86 o 
  -6  -2   5        0.00        0.50      0.25 o 
  -5  -2   5       50.94       49.12      1.49 o 
  -4  -2   5        3.39        3.91      0.59 o 
  -3  -2   5      279.21      308.21      3.72 o 
  -2  -2   5        1.21        1.53      0.27 o 
  -1  -2   5       91.95      111.26      1.40 o 
   0  -2   5      109.58      116.72      1.40 o 
   1  -2   5        0.07        0.22      0.12 o 
   2  -2   5      143.84      145.35      2.61 o 
   3  -2   5       26.45       23.65      0.99 o 
   4  -2   5        0.35       -0.10      0.22 o 
   5  -2   5        4.72        3.93      0.79 o 
   6  -2   5        1.51        3.51      0.79 o 
  -8  -1   5        2.65        5.89      1.05 o 
  -7  -1   5        4.46        4.62      0.66 o 
  -6  -1   5        7.63        7.24      0.72 o 
  -5  -1   5       25.84       24.71      1.02 o 
  -4  -1   5       14.97       14.96      0.84 o 
  -3  -1   5      324.47      350.10      4.42 o 
  -2  -1   5        0.53        0.73      0.15 o 
  -1  -1   5      187.67      223.62      2.22 o 
   0  -1   5      220.08      239.17      2.76 o 
   1  -1   5       74.55       79.32      1.98 o 
   2  -1   5       82.21       92.52      1.40 o 
   3  -1   5       11.72       11.73      0.50 o 
   4  -1   5       36.53       28.24      1.29 o 
   5  -1   5        0.22        0.12      0.24 o 
   6  -1   5        6.50        6.62      0.97 o 
   7  -1   5        0.52        0.65      0.51 o 
  -7   0   5        1.68        1.70      0.68 o 
  -6   0   5        1.34        1.35      0.37 o 
  -5   0   5        7.22        7.62      1.00 o 
  -4   0   5        0.51        0.83      0.26 o 
  -3   0   5       18.87       20.70      1.15 o 
  -2   0   5      123.51      124.12      3.47 o 
  -1   0   5      133.28      143.17      3.53 o 
   0   0   5        6.88        6.45      0.24 o 
   1   0   5       54.25       44.18      1.36 o 
   2   0   5      289.83      298.79      3.40 o 
   3   0   5      193.31      201.51      4.00 o 
   4   0   5       51.32       52.08      1.24 o 
   5   0   5       45.20       43.70      1.27 o 
   6   0   5       11.62       13.08      1.21 o 
  -7   1   5        1.25        0.04      0.38 o 
  -6   1   5        7.55        7.76      0.88 o 
  -5   1   5       10.56       11.09      0.71 o 
  -4   1   5      103.44       96.79      2.82 o 
  -3   1   5        0.04        0.01      0.14 o 
  -2   1   5      108.25      111.48      1.83 o 
  -1   1   5       11.86        9.88      0.42 o 
   0   1   5      308.70      283.82      3.24 o 
   1   1   5        4.91        5.16      0.24 o 
   2   1   5      200.90      191.05      3.06 o 
   3   1   5        0.98        1.47      0.22 o 
   4   1   5        9.96       11.10      1.08 o 
   5   1   5        1.96        2.45      0.41 o 
   6   1   5        2.95        3.49      0.65 o 
   7   1   5        0.53        0.55      0.49 o 
  -7   2   5        6.67        7.63      1.28 o 
  -6   2   5        9.59       11.01      1.33 o 
  -5   2   5       24.24       25.20      1.62 o 
  -4   2   5        6.86        8.89      1.10 o 
  -3   2   5       32.06       40.30      0.78 o 
  -2   2   5      174.60      171.64      1.88 o 
  -1   2   5      638.06      691.85      5.82 o 
   0   2   5       19.51       24.29      0.52 o 
   1   2   5      967.59     1007.58     10.12 o 
   2   2   5      310.51      319.47      3.71 o 
   3   2   5       42.59       46.85      1.05 o 
   4   2   5        2.05        2.50      0.50 o 
   5   2   5       20.40       21.32      0.94 o 
   6   2   5        7.44        9.00      0.68 o 
   7   2   5        9.87       12.36      0.95 o 
   8   2   5        0.07        0.45      0.47 o 
  -6   3   5        0.08        0.51      0.49 o 
  -5   3   5       11.60       11.98      1.31 o 
  -4   3   5        5.63        7.56      0.99 o 
  -3   3   5        0.52        0.45      0.17 o 
  -2   3   5      101.22      113.63      1.49 o 
  -1   3   5        2.17        2.06      0.21 o 
   0   3   5      115.13      158.25      1.89 o 
   1   3   5        1.15        2.39      0.22 o 
   2   3   5       49.62       64.81      2.57 o 
   3   3   5        2.66        2.68      0.32 o 
   4   3   5      106.48       91.09      1.77 o 
   5   3   5       19.39       17.19      0.78 o 
   6   3   5       19.43       15.68      0.81 o 
   7   3   5        0.15        0.48      0.27 o 
   8   3   5        0.36        1.12      0.38 o 
  -6   4   5        6.92        6.60      1.21 o 
  -5   4   5        8.03        6.87      1.09 o 
  -4   4   5       34.33       39.57      2.05 o 
  -3   4   5       22.68       23.69      0.93 o 
  -2   4   5       39.48       44.12      1.20 o 
  -1   4   5      708.56      772.19      6.63 o 
   0   4   5      379.11      455.96      4.18 o 
   1   4   5     1974.35     2192.54     17.33 o 
   2   4   5      520.92      588.98      5.28 o 
   3   4   5      524.22      588.04      5.38 o 
   4   4   5        0.04        0.20      0.20 o 
   5   4   5       67.98       75.38      2.53 o 
   6   4   5       12.32       12.59      0.78 o 
   7   4   5       14.05       14.07      0.86 o 
   8   4   5        0.43        1.13      0.37 o 
  -5   5   5        3.08        3.54      0.92 o 
  -4   5   5       42.61       40.78      2.20 o 
  -3   5   5       23.83       24.45      1.57 o 
  -2   5   5      133.10      137.13      2.52 o 
  -1   5   5       13.31       14.08      0.72 o 
   0   5   5      458.98      491.34      4.56 o 
   1   5   5      137.91      139.64      1.78 o 
   2   5   5      274.57      298.59      3.14 o 
   3   5   5      229.71      240.14      2.76 o 
   4   5   5       14.10       14.07      0.57 o 
   5   5   5       25.27       23.43      0.98 o 
   6   5   5       32.39       32.40      1.60 o 
   7   5   5        5.17        4.46      0.60 o 
   8   5   5       17.57       19.65      1.12 o 
  -5   6   5        0.30        0.60      0.55 o 
  -4   6   5       22.46       26.61      1.86 o 
  -3   6   5        4.57        6.45      0.69 o 
  -2   6   5        6.16        6.37      0.64 o 
  -1   6   5      142.50      141.23      6.23 o 
   0   6   5       10.87       11.72      0.69 o 
   1   6   5      217.05      219.50      3.35 o 
   2   6   5       31.85       30.89      0.81 o 
   3   6   5       12.58       13.51      0.59 o 
   4   6   5        0.17        0.25      0.22 o 
   5   6   5        0.66        0.73      0.29 o 
   6   6   5        0.17        0.48      0.27 o 
   7   6   5        0.95        1.11      0.37 o 
   8   6   5        0.01        0.17      0.33 o 
  -4   7   5        1.28        1.41      0.63 o 
  -3   7   5       17.10       17.50      1.52 o 
  -2   7   5        2.32        2.37      0.49 o 
  -1   7   5       58.27       53.91      1.65 o 
   0   7   5        2.75        2.52      0.45 o 
   1   7   5        2.39        2.72      0.45 o 
   2   7   5       23.61       21.72      0.97 o 
   3   7   5        8.41        8.68      0.54 o 
   4   7   5       69.63       67.82      1.41 o 
   5   7   5        4.45        4.76      0.48 o 
   6   7   5       13.47       14.16      0.91 o 
   7   7   5        1.19        1.70      0.61 o 
   8   7   5        2.41        3.74      0.65 o 
  -3   8   5        0.01        0.83      0.57 o 
  -2   8   5        0.13        0.18      0.34 o 
  -1   8   5        4.13        4.32      0.71 o 
   0   8   5        6.95        6.88      0.75 o 
   1   8   5        8.82        8.51      0.78 o 
   2   8   5       28.02       29.16      1.20 o 
   3   8   5       18.50       17.81      1.02 o 
   4   8   5        8.37        8.63      0.58 o 
   5   8   5       42.27       46.75      1.60 o 
   6   8   5        0.01       -0.04      0.22 o 
   7   8   5       20.86       23.71      1.23 o 
  -1   9   5        1.36        1.64      0.55 o 
   0   9   5        3.67        4.41      0.67 o 
   1   9   5        0.01        0.05      0.28 o 
   2   9   5        0.36        0.52      0.30 o 
   3   9   5        0.05        0.40      0.44 o 
   4   9   5       12.17       13.80      1.01 o 
   5   9   5        5.76        5.74      0.75 o 
   6   9   5        3.16        4.13      0.51 o 
   7   9   5        1.11        2.43      0.54 o 
   1  10   5        3.38        5.00      0.72 o 
   2  10   5        9.36       11.89      1.03 o 
   3  10   5        5.45        6.46      0.82 o 
   4  10   5        2.41        3.67      0.64 o 
   5  10   5        2.95        5.11      0.84 o 
  -3  -8   6        8.16        9.79      1.28 o 
  -2  -8   6        0.54        0.95      0.54 o 
  -1  -8   6        3.06        4.70      1.04 o 
  -6  -7   6        2.78        3.14      0.62 o 
  -5  -7   6        0.39        0.32      0.33 o 
  -4  -7   6       16.41       14.76      1.26 o 
  -3  -7   6        0.63        0.60      0.48 o 
  -2  -7   6       48.37       42.73      2.12 o 
  -1  -7   6       19.47       19.03      1.51 o 
   0  -7   6       13.74       15.54      1.60 o 
   1  -7   6       10.66       17.28      1.78 o 
  -6  -6   6       10.30        9.44      0.99 o 
  -5  -6   6       16.87       17.53      1.00 o 
  -4  -6   6       46.88       46.55      1.52 o 
  -3  -6   6       27.57       28.71      1.10 o 
  -2  -6   6       37.87       36.20      1.82 o 
  -1  -6   6       59.44       66.04      2.61 o 
   0  -6   6       16.92       17.45      1.42 o 
   1  -6   6       40.91       44.76      2.33 o 
   2  -6   6        1.46        0.27      0.61 o 
   3  -6   6        9.06       13.47      1.67 o 
  -7  -5   6       34.19       36.44      1.59 o 
  -6  -5   6        5.32        4.95      0.68 o 
  -5  -5   6       45.10       44.74      1.53 o 
  -4  -5   6       56.74       54.41      1.58 o 
  -3  -5   6       64.39       68.31      1.35 o 
  -2  -5   6      265.37      273.04      4.62 o 
  -1  -5   6      204.82      213.23      3.34 o 
   0  -5   6      141.19      155.02      4.18 o 
   1  -5   6       81.89       76.59      2.94 o 
   2  -5   6       40.68       39.17      2.20 o 
   3  -5   6        4.83        2.97      0.81 o 
   4  -5   6       25.46       24.49      1.92 o 
  -7  -4   6        1.42        2.34      0.55 o 
  -6  -4   6       29.60       25.59      1.22 o 
  -5  -4   6        0.01        0.26      0.25 o 
  -4  -4   6      110.98       99.08      2.99 o 
  -3  -4   6       22.94       21.88      1.10 o 
  -2  -4   6      174.29      169.12      2.18 o 
  -1  -4   6      145.05      142.70      2.45 o 
   0  -4   6      141.30      143.76      2.51 o 
   1  -4   6       65.76       60.94      2.46 o 
   2  -4   6       19.23       23.18      1.57 o 
   3  -4   6       25.87       25.69      1.74 o 
   4  -4   6        0.06        1.29      0.57 o 
   5  -4   6       20.40       22.19      1.82 o 
  -7  -3   6        0.49        0.57      0.35 o 
  -6  -3   6        3.63        3.13      0.54 o 
  -5  -3   6        0.01        0.31      0.24 o 
  -4  -3   6        0.79        0.51      0.35 o 
  -3  -3   6        3.66        3.89      0.43 o 
  -2  -3   6      179.89      180.07      2.16 o 
  -1  -3   6      195.20      193.32      2.37 o 
   0  -3   6       54.29       62.10      1.44 o 
   1  -3   6       77.87       78.88      1.66 o 
   2  -3   6        1.67        1.17      0.29 o 
   3  -3   6        1.88        1.86      0.60 o 
   4  -3   6       10.58        9.47      1.17 o 
   5  -3   6        2.92        2.72      0.76 o 
  -7  -2   6        4.21        4.24      0.66 o 
  -6  -2   6        4.39        4.73      0.63 o 
  -5  -2   6       16.70       18.66      0.93 o 
  -4  -2   6        2.70        2.57      0.40 o 
  -3  -2   6       54.73       54.22      1.35 o 
  -2  -2   6       21.12       24.81      0.92 o 
  -1  -2   6       81.04       86.72      1.23 o 
   0  -2   6      227.49      262.22      2.63 o 
   1  -2   6        1.76        0.97      0.24 o 
   2  -2   6       48.54       51.42      1.30 o 
   3  -2   6        0.00        0.41      0.21 o 
   4  -2   6        0.41        0.40      0.32 o 
   5  -2   6        9.46        7.21      1.06 o 
   6  -2   6        0.08        0.31      0.45 o 
  -7  -1   6       42.56       44.08      1.67 o 
  -6  -1   6       11.89       12.34      0.89 o 
  -5  -1   6       98.63      105.67      2.89 o 
  -4  -1   6        0.29        0.43      0.21 o 
  -3  -1   6      254.55      289.73      3.91 o 
  -2  -1   6      112.84      136.19      2.43 o 
  -1  -1   6     1358.37     1578.43     15.65 o 
   0  -1   6       52.25       65.27      1.11 o 
   1  -1   6     1008.74     1204.34     17.23 o 
   2  -1   6       40.39       43.09      1.52 o 
   3  -1   6      153.36      157.63      3.46 o 
   4  -1   6       46.76       52.76      1.92 o 
   5  -1   6       24.14       22.95      1.31 o 
   6  -1   6        6.02        4.53      0.85 o 
   7  -1   6        1.64        1.81      0.64 o 
  -7   0   6        0.21        0.18      0.29 o 
  -6   0   6        7.77        7.82      1.24 o 
  -5   0   6        3.01        3.11      0.75 o 
  -4   0   6       32.40       30.32      1.10 o 
  -3   0   6        2.73        2.91      0.38 o 
  -2   0   6      460.28      490.48      5.62 o 
  -1   0   6      140.80      147.17      2.41 o 
   0   0   6     2139.28     2149.53     20.91 o 
   1   0   6        2.31        2.02      0.40 o 
   2   0   6      459.84      479.13      6.83 o 
   3   0   6        4.92        5.85      0.35 o 
   4   0   6       11.24       10.51      0.84 o 
   5   0   6       12.10       13.00      1.01 o 
   6   0   6        9.92       14.67      1.21 o 
  -7   1   6        5.08        3.62      0.89 o 
  -6   1   6        3.44        3.28      0.54 o 
  -5   1   6       75.35       81.55      4.03 o 
  -4   1   6        6.18        5.78      0.72 o 
  -3   1   6      220.48      228.42      3.30 o 
  -2   1   6        4.27        3.72      0.35 o 
  -1   1   6        1.47        1.56      0.23 o 
   0   1   6        8.58        8.92      0.37 o 
   1   1   6        5.00        5.53      0.25 o 
   2   1   6       91.46      102.04      1.98 o 
   3   1   6      119.35      112.07      1.76 o 
   4   1   6       42.36       41.27      1.08 o 
   5   1   6       22.16       25.35      1.46 o 
   6   1   6        4.19        3.54      0.76 o 
   7   1   6        2.21        3.75      0.85 o 
  -7   2   6        1.68        1.14      0.60 o 
  -6   2   6        2.90        2.44      0.77 o 
  -5   2   6        5.25        5.40      0.93 o 
  -4   2   6        2.92        3.99      0.49 o 
  -3   2   6       40.77       41.99      2.98 o 
  -2   2   6       55.06       53.32      0.88 o 
  -1   2   6      251.73      273.52      3.90 o 
   0   2   6       19.25       15.65      0.53 o 
   1   2   6      146.78      149.64      2.27 o 
   2   2   6      268.93      277.44      3.32 o 
   3   2   6      194.73      206.82      2.81 o 
   4   2   6      151.26      149.65      6.86 o 
   5   2   6        0.14        0.16      0.29 o 
   6   2   6        4.15        4.54      0.85 o 
   7   2   6        0.55        0.16      0.46 o 
   8   2   6        0.21        0.48      0.58 o 
  -6   3   6        0.59       -0.03      0.45 o 
  -5   3   6       17.96       16.72      1.39 o 
  -4   3   6       26.62       23.83      1.54 o 
  -3   3   6       56.04       54.73      1.62 o 
  -2   3   6      166.85      173.88      2.03 o 
  -1   3   6      244.09      248.76      2.57 o 
   0   3   6       87.55      100.68      1.34 o 
   1   3   6      825.18      905.82      7.58 o 
   2   3   6       13.72       15.84      0.67 o 
   3   3   6      190.94      221.33      3.04 o 
   4   3   6        2.90        2.75      0.47 o 
   5   3   6       26.24       25.10      0.94 o 
   6   3   6        8.74        8.72      0.68 o 
   7   3   6       20.21       19.64      1.01 o 
   8   3   6        0.55        0.77      0.47 o 
  -6   4   6        0.62        0.07      0.50 o 
  -5   4   6        7.25        6.05      1.08 o 
  -4   4   6       46.46       49.22      2.35 o 
  -3   4   6       49.28       46.31      2.11 o 
  -2   4   6      107.69       98.63      1.88 o 
  -1   4   6       90.07       82.72      1.26 o 
   0   4   6        0.47        0.12      0.12 o 
   1   4   6       41.55       42.27      0.84 o 
   2   4   6       34.58       31.01      0.81 o 
   3   4   6       51.42       53.42      1.27 o 
   4   4   6       89.64       80.96      1.73 o 
   5   4   6        0.78        0.79      0.25 o 
   6   4   6        7.03        5.21      0.56 o 
   7   4   6        0.02        0.10      0.22 o 
   8   4   6        0.61        0.52      0.53 o 
  -5   5   6        9.22        9.98      1.39 o 
  -4   5   6       19.16       17.58      1.48 o 
  -3   5   6       37.76       42.02      2.11 o 
  -2   5   6       21.48       21.21      0.92 o 
  -1   5   6      103.67      107.10      2.07 o 
   0   5   6        2.49        2.88      0.46 o 
   1   5   6      108.76      116.07      1.61 o 
   2   5   6       88.11       84.06      1.43 o 
   3   5   6        0.27        1.29      0.23 o 
   4   5   6       52.61       51.31      1.37 o 
   5   5   6        1.28        1.13      0.30 o 
   6   5   6        3.10        3.23      0.54 o 
   7   5   6       10.99       12.55      0.92 o 
   8   5   6        1.79        2.57      0.53 o 
  -4   6   6       15.58       15.65      1.60 o 
  -3   6   6        0.12        0.43      0.40 o 
  -2   6   6       13.71       13.30      0.83 o 
  -1   6   6       34.60       33.97      1.41 o 
   0   6   6        0.12        0.28      0.21 o 
   1   6   6       15.70       15.56      0.65 o 
   2   6   6       79.25       72.86      1.30 o 
   3   6   6        9.02        9.15      0.50 o 
   4   6   6      131.19      127.05      1.97 o 
   5   6   6        9.03        8.71      1.07 o 
   6   6   6       18.00       18.94      0.97 o 
   7   6   6        2.62        2.48      0.49 o 
   8   6   6        1.56        2.03      0.47 o 
  -4   7   6       18.30       18.88      1.67 o 
  -3   7   6        0.75        1.22      0.65 o 
  -2   7   6       38.24       36.38      1.93 o 
  -1   7   6       15.52       16.13      1.78 o 
   0   7   6       93.22       86.32      2.05 o 
   1   7   6      140.19      129.64      2.58 o 
   2   7   6      226.52      212.99      3.48 o 
   3   7   6      128.19      122.78      1.93 o 
   4   7   6       33.94       32.00      0.95 o 
   5   7   6       82.05       80.25      1.64 o 
   6   7   6        3.03        4.13      0.77 o 
   7   7   6       47.64       48.43      1.72 o 
   8   7   6        0.50        1.26      0.46 o 
  -3   8   6        3.46        7.85      1.33 o 
  -2   8   6        1.66        2.23      0.51 o 
  -1   8   6        7.22        7.42      0.78 o 
   0   8   6        0.75        0.87      0.70 o 
   1   8   6        1.98        2.79      0.48 o 
   2   8   6        5.52        5.36      0.64 o 
   3   8   6        6.08        5.03      0.64 o 
   4   8   6        1.64        1.82      0.60 o 
   5   8   6        0.75        1.26      0.30 o 
   6   8   6        0.02        0.28      0.39 o 
   7   8   6        0.02        1.00      0.51 o 
  -1   9   6        0.88        1.83      0.50 o 
   0   9   6        5.44        7.57      1.27 o 
   1   9   6       17.01       18.09      1.03 o 
   2   9   6       11.13       13.57      0.98 o 
   3   9   6        1.10        1.37      0.41 o 
   4   9   6        0.00        0.30      0.28 o 
   5   9   6        0.02        0.18      0.31 o 
   6   9   6        2.58        3.86      0.51 o 
   7   9   6        3.19        4.83      0.69 o 
   1  10   6        1.70        3.84      1.68 o 
   2  10   6        0.36        1.12      0.66 o 
   3  10   6        6.11        8.85      0.92 o 
   4  10   6        0.83        0.98      0.80 o 
   5  10   6        3.52        4.40      1.01 o 
  -5  -7   7        1.12        1.81      0.66 o 
  -4  -7   7       10.89       12.91      1.33 o 
  -2  -7   7        1.14        1.26      0.63 o 
  -1  -7   7        6.82        6.11      1.12 o 
   0  -7   7        3.94        7.35      1.25 o 
   1  -7   7        0.21        1.13      0.69 o 
  -6  -6   7       31.15       30.94      3.06 o 
  -5  -6   7        1.77        2.84      0.75 o 
  -4  -6   7       30.66       27.89      1.70 o 
  -3  -6   7        2.58        2.97      0.67 o 
  -2  -6   7       14.27       14.94      1.21 o 
  -1  -6   7        2.30        2.02      0.69 o 
   0  -6   7       10.29       10.17      1.29 o 
   1  -6   7        9.15        8.64      1.30 o 
   2  -6   7        1.92        1.38      0.73 o 
  -7  -5   7        1.88        2.04      0.52 o 
  -6  -5   7       34.22       35.13      1.48 o 
  -5  -5   7       25.99       22.95      2.64 o 
  -4  -5   7      141.84      141.06      2.79 o 
  -3  -5   7       25.08       22.19      1.40 o 
  -2  -5   7       82.76       77.14      2.37 o 
  -1  -5   7       50.21       40.88      1.92 o 
   0  -5   7        4.67        4.22      0.83 o 
   1  -5   7      126.40      124.10      4.00 o 
   2  -5   7        8.53        9.08      1.30 o 
   3  -5   7       48.83       53.10      2.78 o 
  -7  -4   7        0.47        0.53      0.47 o 
  -6  -4   7        4.99        5.47      1.39 o 
  -5  -4   7        2.37        2.69      0.49 o 
  -4  -4   7       10.02       10.66      1.16 o 
  -3  -4   7        4.45        4.31      0.50 o 
  -2  -4   7       18.27       17.97      0.84 o 
  -1  -4   7        9.98        9.86      0.76 o 
   0  -4   7       13.02       11.09      0.72 o 
   1  -4   7       26.62       26.84      1.67 o 
   2  -4   7        1.32        1.11      0.56 o 
   3  -4   7        6.21        6.86      1.11 o 
   4  -4   7        3.82        5.85      1.07 o 
  -7  -3   7        3.41        3.07      0.58 o 
  -6  -3   7        0.33        0.57      0.31 o 
  -5  -3   7        2.02        1.43      0.37 o 
  -4  -3   7       55.90       50.79      2.66 o 
  -3  -3   7       57.04       55.85      1.45 o 
  -2  -3   7       52.30       58.32      1.10 o 
  -1  -3   7       24.16       19.69      0.83 o 
   0  -3   7        3.19        6.30      0.55 o 
   1  -3   7       64.53       70.08      1.63 o 
   2  -3   7       23.72       24.04      0.96 o 
   3  -3   7       40.26       39.34      2.05 o 
   4  -3   7        6.29        5.37      0.99 o 
   5  -3   7        9.34        7.47      1.18 o 
  -7  -2   7        4.05        3.98      0.66 o 
  -6  -2   7       13.22       12.95      1.31 o 
  -5  -2   7       17.04       18.34      0.94 o 
  -4  -2   7       23.45       22.85      0.96 o 
  -3  -2   7       19.15       22.99      0.88 o 
  -2  -2   7       58.34       53.83      2.47 o 
  -1  -2   7      133.46      143.60      1.76 o 
   0  -2   7        5.63        6.46      0.52 o 
   1  -2   7      144.88      158.12      2.59 o 
   2  -2   7       22.29       16.22      0.77 o 
   3  -2   7        3.26        3.88      0.47 o 
   4  -2   7        0.70        0.45      0.37 o 
   5  -2   7        0.59        0.85      0.49 o 
   6  -2   7        0.20        0.33      0.49 o 
  -7  -1   7        0.15        0.30      0.61 o 
  -6  -1   7       19.44       17.67      1.00 o 
  -5  -1   7        4.00        5.19      0.59 o 
  -4  -1   7      383.45      362.84      4.94 o 
  -3  -1   7        4.30        3.31      0.41 o 
  -2  -1   7      945.05      958.57     10.00 o 
  -1  -1   7       20.35       23.16      0.68 o 
   0  -1   7      598.46      628.59      9.93 o 
   1  -1   7      383.03      380.81      6.59 o 
   2  -1   7      260.21      238.71      4.69 o 
   3  -1   7      108.44       94.15      2.62 o 
   4  -1   7       37.09       37.04      1.62 o 
   6  -1   7        1.16        2.06      0.67 o 
  -7   0   7        0.04       -0.07      0.27 o 
  -6   0   7        1.24        1.77      0.41 o 
  -5   0   7        0.84        1.35      0.40 o 
  -4   0   7       13.71       13.13      0.82 o 
  -3   0   7        5.98        7.29      1.32 o 
  -2   0   7       27.77       27.46      0.86 o 
  -1   0   7      265.53      288.20      4.60 o 
   0   0   7       58.27       66.32      1.07 o 
   1   0   7      251.83      284.56      5.23 o 
   2   0   7        0.94        1.43      0.40 o 
   3   0   7        0.10        0.26      0.25 o 
   4   0   7       12.22       12.76      0.96 o 
   5   0   7        1.31        1.85      0.54 o 
   6   0   7        7.94        8.30      1.04 o 
  -7   1   7        0.22        0.39      0.53 o 
  -6   1   7        0.66        0.62      0.38 o 
  -5   1   7        3.64        4.19      0.54 o 
  -4   1   7       25.53       26.22      1.30 o 
  -3   1   7        0.80        1.55      0.32 o 
  -2   1   7        0.02        0.65      0.20 o 
  -1   1   7       16.49       21.70      0.69 o 
   0   1   7       10.53        7.66      0.36 o 
   1   1   7        0.04        0.15      0.08 o 
   2   1   7       29.55       38.32      0.98 o 
   3   1   7        0.35        0.33      0.24 o 
   4   1   7       11.10       13.90      1.01 o 
   5   1   7        1.34        2.33      0.56 o 
   6   1   7        1.49        2.54      0.67 o 
   7   1   7        1.63        1.48      0.59 o 
  -6   2   7        0.36        0.33      0.46 o 
  -5   2   7       22.76       22.36      1.02 o 
  -4   2   7        0.10        0.12      0.19 o 
  -3   2   7      138.15      145.36      2.51 o 
  -2   2   7       91.30       91.68      1.76 o 
  -1   2   7       74.93       76.84      1.46 o 
   0   2   7        4.84        4.47      0.49 o 
   1   2   7       16.13       15.24      0.52 o 
   2   2   7      120.70      114.96      2.25 o 
   3   2   7      205.69      215.11      2.90 o 
   4   2   7        1.05        2.01      0.64 o 
   5   2   7       63.55       67.09      2.53 o 
   6   2   7       12.00       14.68      1.38 o 
   7   2   7        4.18        4.09      0.89 o 
   8   2   7        0.63        0.67      0.67 o 
  -6   3   7        0.12        0.27      0.49 o 
  -5   3   7        4.55        3.52      0.84 o 
  -4   3   7        1.60        1.37      0.51 o 
  -3   3   7       11.96       10.15      0.64 o 
  -2   3   7        0.80        0.29      0.15 o 
  -1   3   7       41.99       39.45      0.80 o 
   0   3   7       31.76       27.09      0.65 o 
   1   3   7        3.52        3.72      0.34 o 
   2   3   7       49.48       40.68      0.97 o 
   3   3   7        1.18        1.01      0.23 o 
   4   3   7        3.04        5.54      0.55 o 
   5   3   7        8.41        8.82      0.70 o 
   6   3   7        3.86        3.63      0.78 o 
   7   3   7        0.41        0.83      0.51 o 
   8   3   7        0.59        0.18      0.51 o 
  -6   4   7        0.01        0.59      0.55 o 
  -5   4   7        5.53        4.65      0.97 o 
  -4   4   7        0.12        0.61      0.48 o 
  -3   4   7       57.56       58.65      2.39 o 
  -2   4   7       24.32       28.02      0.74 o 
  -1   4   7        0.00        0.37      0.15 o 
   0   4   7        0.55        0.44      0.15 o 
   1   4   7       47.61       37.29      0.84 o 
   2   4   7       13.49       14.09      0.60 o 
   3   4   7       84.88       85.98      1.68 o 
   4   4   7       43.50       38.28      1.58 o 
   5   4   7       94.36      101.82      4.05 o 
   6   4   7       20.78       20.84      1.29 o 
  -5   5   7        0.16        0.31      0.50 o 
  -4   5   7        0.00        0.41      0.47 o 
  -3   5   7        1.04        1.37      0.56 o 
  -2   5   7       10.98       10.48      0.72 o 
  -1   5   7       48.54       45.39      2.96 o 
   0   5   7       43.59       35.63      0.83 o 
   1   5   7       25.38       23.63      1.27 o 
   2   5   7      152.49      132.95      3.88 o 
   3   5   7        4.06        3.19      0.41 o 
   4   5   7      202.93      205.92      3.24 o 
   5   5   7        0.26        0.55      0.31 o 
   6   5   7       29.65       31.60      1.22 o 
   7   5   7        0.21        0.39      0.29 o 
   8   5   7        2.80        1.97      0.71 o 
  -4   6   7       15.15       12.79      1.53 o 
  -3   6   7       33.90       28.96      1.89 o 
  -2   6   7      122.12      115.80      2.42 o 
  -1   6   7       17.61       15.54      1.45 o 
   0   6   7      191.18      178.75      3.01 o 
   1   6   7       54.05       50.93      1.07 o 
   2   6   7       61.41       58.20      1.80 o 
   3   6   7      197.65      191.38      2.51 o 
   4   6   7       47.10       43.11      1.08 o 
   5   6   7       65.56       60.10      2.13 o 
   6   6   7       22.04       22.46      2.14 o 
   7   6   7        5.37        5.59      0.68 o 
   8   6   7        4.21        4.52      0.66 o 
  -3   7   7        7.79       10.65      1.41 o 
  -2   7   7       28.20       28.23      1.84 o 
  -1   7   7       42.13       40.82      3.28 o 
   0   7   7       40.45       37.25      1.92 o 
   1   7   7       14.21       16.42      0.86 o 
   2   7   7       52.88       55.25      1.58 o 
   3   7   7        2.43        3.06      0.36 o 
   4   7   7       74.04       80.52      1.59 o 
   5   7   7       26.58       24.93      1.28 o 
   6   7   7       11.81       12.63      1.18 o 
   7   7   7        8.67       10.80      0.92 o 
   8   7   7        0.92        1.25      0.44 o 
  -2   8   7       12.19       12.93      1.50 o 
  -1   8   7        0.16        0.54      0.31 o 
   0   8   7        2.65        2.52      0.55 o 
   1   8   7        0.08        0.41      0.27 o 
   2   8   7        2.98        3.57      0.90 o 
   3   8   7        6.97        7.13      0.90 o 
   4   8   7        0.39        0.74      0.26 o 
   5   8   7        8.73        7.77      0.79 o 
   6   8   7        4.15        3.44      0.80 o 
   7   8   7       10.52       11.43      0.97 o 
  -1   9   7        5.75        6.81      1.68 o 
   0   9   7        0.30        0.52      0.33 o 
   1   9   7        1.56        2.33      0.49 o 
   2   9   7        0.44        1.10      0.38 o 
   3   9   7        0.05        0.59      0.31 o 
   4   9   7       18.72       18.94      1.06 o 
   5   9   7        3.41        4.51      0.85 o 
   6   9   7        5.43        6.67      0.63 o 
   1  10   7        0.93        1.77      0.51 o 
   2  10   7        4.87        6.38      0.81 o 
   3  10   7        0.16        0.76      0.40 o 
   4  10   7        7.08       10.36      1.27 o 
   5  10   7        1.42        2.04      0.54 o 
  -2  -7   8        9.31       12.83      1.42 o 
  -1  -7   8        3.47        6.38      1.15 o 
  -5  -6   8        0.36        0.92      0.56 o 
  -4  -6   8        1.02        2.55      0.70 o 
  -3  -6   8        3.36        4.55      0.86 o 
  -2  -6   8        0.50        0.75      0.54 o 
  -1  -6   8        0.37        0.44      0.48 o 
   0  -6   8        0.15        0.48      0.50 o 
   1  -6   8        0.00        0.33      0.54 o 
  -6  -5   8       23.76       24.43      1.27 o 
  -5  -5   8        7.61        8.88      1.21 o 
  -4  -5   8       28.33       28.66      1.77 o 
  -3  -5   8       12.18        9.76      1.11 o 
  -2  -5   8        1.42        0.99      0.36 o 
  -1  -5   8        0.77        0.93      0.33 o 
   0  -5   8        9.03       10.27      1.27 o 
   1  -5   8        0.48        0.71      0.55 o 
   2  -5   8       13.18       14.02      1.59 o 
   3  -5   8       12.03       14.04      1.66 o 
  -7  -4   8        1.97        2.06      0.53 o 
  -6  -4   8        9.91       13.11      1.01 o 
  -5  -4   8        1.93        1.93      0.75 o 
  -4  -4   8       24.67       22.31      1.49 o 
  -3  -4   8        1.87        2.46      0.63 o 
  -2  -4   8       65.73       65.91      1.64 o 
  -1  -4   8       13.69       14.14      0.78 o 
   0  -4   8       46.13       47.56      1.45 o 
   1  -4   8       52.41       59.84      2.59 o 
   2  -4   8       23.94       20.99      1.60 o 
   3  -4   8       47.84       54.60      2.74 o 
   4  -4   8       12.12       10.95      1.49 o 
  -7  -3   8       16.17       16.58      1.19 o 
  -6  -3   8       23.03       24.54      1.22 o 
  -5  -3   8       34.21       32.60      1.30 o 
  -4  -3   8        6.31        5.68      0.61 o 
  -3  -3   8       59.98       55.62      1.48 o 
  -2  -3   8       61.16       63.39      1.81 o 
  -1  -3   8      221.49      208.22      4.89 o 
   0  -3   8       38.12       37.57      2.23 o 
   1  -3   8       87.66       83.97      1.91 o 
   2  -3   8        6.81        5.36      0.58 o 
   3  -3   8        0.35       -0.02      0.39 o 
   4  -3   8       11.28       10.11      1.28 o 
   5  -3   8        0.06        0.02      0.43 o 
  -7  -2   8        4.32        4.22      1.06 o 
  -6  -2   8        4.85        5.26      0.71 o 
  -5  -2   8        8.58        9.34      1.10 o 
  -4  -2   8        2.09        2.11      0.40 o 
  -3  -2   8        7.53        7.95      0.60 o 
  -2  -2   8        6.35        5.69      0.37 o 
  -1  -2   8        9.39        8.80      0.84 o 
   0  -2   8       84.07       86.72      9.64 o 
   1  -2   8        5.92        4.11      0.60 o 
   2  -2   8       29.53       26.41      1.00 o 
   3  -2   8        2.30        1.32      0.33 o 
   4  -2   8        0.34        0.15      0.37 o 
   5  -2   8        1.68        2.53      0.75 o 
  -7  -1   8        4.07        4.45      0.96 o 
  -6  -1   8       26.49       25.48      2.19 o 
  -5  -1   8       55.54       55.83      1.84 o 
  -4  -1   8       36.94       34.56      2.12 o 
  -3  -1   8      198.57      210.45      3.26 o 
  -2  -1   8        0.50        0.74      0.17 o 
  -1  -1   8       23.18       23.15      0.71 o 
   0  -1   8        8.08       10.49      0.85 o 
   1  -1   8       34.84       30.69      1.38 o 
   2  -1   8        4.98        5.51      0.72 o 
   3  -1   8      106.06      107.56      2.96 o 
   4  -1   8        4.85        5.56      0.77 o 
   6  -1   8        1.39        2.04      0.65 o 
  -7   0   8        0.02       -0.12      0.31 o 
  -6   0   8        3.92        4.36      0.61 o 
  -5   0   8        2.41        2.69      0.48 o 
  -4   0   8       77.95       75.31      1.83 o 
  -3   0   8        0.32        0.59      0.22 o 
  -2   0   8      325.34      315.82     11.70 o 
  -1   0   8        5.48        7.11      0.79 o 
   0   0   8      292.04      331.58      6.08 o 
   1   0   8       97.37       97.25      2.67 o 
   2   0   8      412.95      447.46      7.70 o 
   3   0   8       87.99       89.21      2.65 o 
   4   0   8      219.77      218.82      4.82 o 
   5   0   8        4.17        4.35      0.80 o 
   6   0   8       19.50       19.82      1.46 o 
  -7   1   8        7.25        7.64      1.30 o 
  -6   1   8        8.14        8.53      1.30 o 
  -5   1   8        7.18        9.07      0.75 o 
  -4   1   8        5.48        5.87      0.58 o 
  -3   1   8       30.98       36.14      1.14 o 
  -2   1   8       15.33       14.09      0.66 o 
  -1   1   8      337.97      407.40      4.85 o 
   0   1   8        0.80        1.02      0.33 o 
   1   1   8      264.07      296.37      5.53 o 
   2   1   8        0.11        0.22      0.23 o 
   3   1   8       33.12       29.07      1.40 o 
   4   1   8        0.83        0.55      0.37 o 
   5   1   8        3.07        2.71      0.65 o 
   6   1   8        0.31        0.41      0.43 o 
   7   1   8        0.05        0.30      0.53 o 
  -6   2   8        7.71        7.90      1.21 o 
  -5   2   8        0.39        0.45      0.32 o 
  -4   2   8        0.12        0.51      0.25 o 
  -3   2   8       36.60       30.63      1.71 o 
  -2   2   8       18.11       12.64      0.64 o 
  -1   2   8      123.81      122.35      2.05 o 
   0   2   8        8.38        8.64      0.44 o 
   1   2   8       65.30       72.68      1.32 o 
   2   2   8        4.65        1.91      0.23 o 
   3   2   8      106.20      106.45      2.94 o 
   4   2   8        5.50        3.37      0.64 o 
   5   2   8        0.26        0.81      0.41 o 
   6   2   8        5.65        6.57      1.03 o 
   7   2   8        0.90        0.31      0.49 o 
  -6   3   8        8.42        8.85      1.37 o 
  -5   3   8        6.54        6.89      1.11 o 
  -4   3   8        3.20        3.45      0.78 o 
  -3   3   8       38.40       41.38      2.14 o 
  -2   3   8        3.37        3.42      0.42 o 
  -1   3   8      225.83      244.57      3.38 o 
   0   3   8       10.39        9.70      0.62 o 
   1   3   8      294.28      310.06      3.88 o 
   2   3   8        9.46        9.55      0.47 o 
   3   3   8      223.23      226.57      4.16 o 
   4   3   8        0.46        0.74      0.23 o 
   5   3   8       99.20      100.22      3.28 o 
   6   3   8        0.01        0.40      0.44 o 
   7   3   8       14.20       15.25      1.58 o 
  -5   4   8        6.75        8.33      1.27 o 
  -4   4   8        6.55        7.34      1.11 o 
  -3   4   8        5.27        5.44      0.89 o 
  -2   4   8        5.11        4.46      0.49 o 
  -1   4   8        0.00        0.06      0.14 o 
   0   4   8       83.99       88.77      1.58 o 
   1   4   8       67.18       71.20      1.23 o 
   2   4   8       24.53       27.69      1.40 o 
   3   4   8       34.09       32.91      0.98 o 
   4   4   8        0.11        0.01      0.19 o 
   5   4   8        3.98        4.59      0.52 o 
   6   4   8        8.09        8.61      1.19 o 
   7   4   8        1.47        1.33      0.67 o 
   8   4   8        6.54        7.26      1.27 o 
  -5   5   8        1.43        1.37      0.67 o 
  -4   5   8        0.76        1.91      0.68 o 
  -3   5   8        2.42        1.61      0.61 o 
  -2   5   8        0.10       -0.03      0.33 o 
  -1   5   8        4.77        4.90      0.42 o 
   0   5   8       17.68       17.15      0.91 o 
   1   5   8        0.16        0.14      0.19 o 
   2   5   8        2.72        3.35      0.33 o 
   3   5   8        3.93        3.16      0.92 o 
   4   5   8       10.14        8.48      0.62 o 
   5   5   8        0.71        0.79      0.35 o 
   6   5   8       18.35       19.40      1.94 o 
   7   5   8        2.45        3.55      0.89 o 
   8   5   8        2.84        2.54      0.89 o 
  -4   6   8        0.21        0.67      0.57 o 
  -3   6   8        0.40        0.68      0.53 o 
  -2   6   8       10.36       11.83      1.29 o 
  -1   6   8        2.51        2.47      0.42 o 
   0   6   8      100.14      106.77      2.20 o 
   1   6   8       20.40       22.06      0.72 o 
   2   6   8       23.81       29.33      0.84 o 
   3   6   8       37.69       35.42      0.94 o 
   4   6   8        0.13        0.19      0.20 o 
   5   6   8        5.36        6.31      0.63 o 
   6   6   8        6.60        7.02      0.69 o 
   7   6   8        1.03        2.67      0.51 o 
   8   6   8        6.55        9.92      1.52 o 
  -3   7   8       10.65       10.59      1.42 o 
  -2   7   8       23.90       23.35      1.70 o 
  -1   7   8       34.41       33.56      1.29 o 
   0   7   8       46.86       39.83      1.36 o 
   1   7   8       25.50       21.56      1.88 o 
   2   7   8       18.58       13.97      1.03 o 
   3   7   8       62.35       54.57      1.85 o 
   4   7   8       54.39       45.60      1.18 o 
   5   7   8       51.75       49.41      1.56 o 
   6   7   8       60.29       61.06      1.87 o 
   7   7   8       12.29       14.43      1.40 o 
  -2   8   8        0.02       -0.06      0.49 o 
  -1   8   8        0.54        0.45      0.32 o 
   0   8   8        6.92        6.29      0.70 o 
   1   8   8       31.08       26.03      1.16 o 
   2   8   8        5.83        4.52      0.62 o 
   3   8   8       39.80       32.46      1.28 o 
   4   8   8        7.01        6.54      0.69 o 
   5   8   8        9.25        8.89      0.65 o 
   6   8   8        8.43       10.25      1.21 o 
   7   8   8        1.27        2.17      0.71 o 
  -1   9   8        1.16        1.31      0.43 o 
   0   9   8        0.68        0.83      0.79 o 
   1   9   8       10.74       10.84      0.92 o 
   2   9   8        0.21        0.27      0.44 o 
   3   9   8        0.00        0.24      0.34 o 
   4   9   8        1.45        1.80      0.47 o 
   5   9   8        2.55        2.49      0.52 o 
   6   9   8        4.81        5.82      0.72 o 
   1  10   8       22.43       29.02      1.42 o 
   2  10   8        6.13       10.44      1.61 o 
   3  10   8       14.10       19.47      1.26 o 
   4  10   8        5.28        6.67      0.85 o 
   5  10   8        5.26        7.62      0.90 o 
  -4  -6   9        3.61        3.07      0.79 o 
  -3  -6   9        0.05        0.45      0.47 o 
  -1  -6   9        1.14        2.88      0.80 o 
   0  -6   9        1.31        2.48      0.77 o 
   1  -6   9        0.22        0.15      0.70 o 
  -5  -5   9        7.02        8.80      1.25 o 
  -4  -5   9        0.16        0.35      0.47 o 
  -3  -5   9       38.97       44.15      2.18 o 
  -2  -5   9        3.14        4.63      0.88 o 
  -1  -5   9       42.43       48.61      2.27 o 
   0  -5   9       17.46       19.69      1.55 o 
   1  -5   9        4.24        5.76      1.15 o 
   2  -5   9        1.03        0.67      0.62 o 
  -6  -4   9        0.06        0.22      0.34 o 
  -5  -4   9       22.14       21.52      1.64 o 
  -4  -4   9        0.00        0.11      0.38 o 
  -3  -4   9       32.07       29.40      1.74 o 
  -2  -4   9        0.74        0.94      0.44 o 
  -1  -4   9       16.01       18.46      0.94 o 
   0  -4   9        3.67        3.13      0.50 o 
   1  -4   9        6.08        8.82      1.23 o 
   2  -4   9        0.17        1.06      0.64 o 
   3  -4   9        0.10        0.15      0.50 o 
  -6  -3   9       23.62       24.72      1.26 o 
  -5  -3   9       24.80       26.65      1.22 o 
  -4  -3   9      139.77      127.46      3.89 o 
  -3  -3   9        8.06        9.12      1.10 o 
  -2  -3   9      133.59      134.41      3.77 o 
  -1  -3   9       15.29       18.02      0.87 o 
   0  -3   9       17.83       21.97      1.01 o 
   1  -3   9       97.41      105.12      2.50 o 
   2  -3   9       11.71       12.64      1.36 o 
   3  -3   9       27.23       28.13      1.89 o 
   4  -3   9        1.20        0.95      0.58 o 
  -7  -2   9        0.83        1.02      0.44 o 
  -6  -2   9        9.94       10.24      1.08 o 
  -5  -2   9        0.02        0.20      0.28 o 
  -4  -2   9       22.09       22.68      2.17 o 
  -3  -2   9        0.37        0.46      0.35 o 
  -2  -2   9        5.96        6.88      0.90 o 
  -1  -2   9        1.39        1.59      0.53 o 
   0  -2   9        0.03        0.24      0.21 o 
   1  -2   9        2.93        4.27      0.52 o 
   2  -2   9        0.67        0.09      0.21 o 
   3  -2   9        6.52        8.17      1.88 o 
   4  -2   9        2.36        3.63      0.81 o 
   5  -2   9        3.48        3.88      0.89 o 
  -7  -1   9        0.16        0.08      0.35 o 
  -6  -1   9        0.22        0.79      0.34 o 
  -5  -1   9        0.49        0.81      0.33 o 
  -4  -1   9       16.37       12.99      1.11 o 
  -3  -1   9       15.90       14.57      1.13 o 
  -2  -1   9        4.83        3.35      0.65 o 
  -1  -1   9       15.94       13.60      1.01 o 
   0  -1   9       17.55       20.91      1.22 o 
   1  -1   9       21.75       18.17      1.14 o 
   2  -1   9        1.10        2.85      0.59 o 
   3  -1   9        3.14        1.84      0.50 o 
   4  -1   9        0.02        0.04      0.31 o 
   6  -1   9        0.20       -0.10      0.41 o 
  -6   0   9       13.43       12.72      1.23 o 
  -5   0   9        4.26        4.30      1.16 o 
  -4   0   9       52.55       49.97      1.49 o 
  -3   0   9        6.00        4.67      0.55 o 
  -2   0   9        7.79        8.33      0.54 o 
  -1   0   9       12.64       14.57      1.02 o 
   0   0   9        0.63        1.83      0.47 o 
   1   0   9        9.23        6.89      0.77 o 
   2   0   9        2.35        1.96      0.51 o 
   3   0   9       53.55       55.79      2.11 o 
   4   0   9        7.26        6.85      0.88 o 
   5   0   9       32.08       30.92      1.71 o 
   6   0   9        7.32        8.58      1.11 o 
  -6   1   9        5.24        5.05      0.69 o 
  -5   1   9        2.71        3.25      0.50 o 
  -4   1   9       29.93       28.21      1.11 o 
  -3   1   9        3.40        3.16      0.44 o 
  -2   1   9        0.10        0.23      0.17 o 
  -1   1   9       18.62       19.63      0.72 o 
   0   1   9       62.95       50.40      1.89 o 
   1   1   9        5.27        3.25      0.59 o 
   2   1   9        3.80        2.79      0.55 o 
   3   1   9        9.37        9.72      0.96 o 
   4   1   9        1.01        1.05      0.40 o 
   5   1   9        5.04        6.50      0.97 o 
   6   1   9        2.99        4.60      0.89 o 
   7   1   9        1.63        1.59      0.68 o 
  -6   2   9       14.73       13.47      1.52 o 
  -5   2   9       41.18       42.10      1.49 o 
  -4   2   9       27.43       25.91      1.08 o 
  -3   2   9       87.87       84.89      1.91 o 
  -2   2   9        0.55        1.05      0.53 o 
  -1   2   9      411.71      434.76      5.28 o 
   0   2   9        0.12        0.82      0.21 o 
   1   2   9      612.25      618.06     10.04 o 
   2   2   9       24.26       27.06      1.35 o 
   3   2   9       71.43       70.31      2.36 o 
   4   2   9        8.37        8.14      0.96 o 
   5   2   9        9.87        9.46      1.07 o 
   6   2   9       11.53       17.15      1.41 o 
   7   2   9        4.97        6.45      1.15 o 
  -6   3   9        6.13        6.38      1.23 o 
  -5   3   9        3.59        3.49      0.86 o 
  -4   3   9       33.52       30.61      1.82 o 
  -3   3   9       42.79       45.22      1.36 o 
  -2   3   9       39.66       36.60      1.16 o 
  -1   3   9       58.74       61.81      1.44 o 
   0   3   9       73.26       80.18      1.72 o 
   1   3   9        2.61        3.00      0.34 o 
   2   3   9      112.78      117.17      4.26 o 
   3   3   9        0.10        0.39      0.27 o 
   4   3   9       29.36       25.21      1.46 o 
   5   3   9        3.65        3.74      0.79 o 
   6   3   9       15.95       19.30      1.51 o 
   7   3   9        2.93        1.55      0.69 o 
  -5   4   9        3.23        3.87      0.94 o 
  -4   4   9        1.09        2.12      0.69 o 
  -3   4   9       31.82       31.96      1.82 o 
  -2   4   9       30.26       27.16      1.01 o 
  -1   4   9        0.17        0.57      0.20 o 
   0   4   9        8.80        6.41      0.49 o 
   1   4   9       46.95       48.54      1.22 o 
   2   4   9       12.54       11.26      0.57 o 
   3   4   9        5.39        3.82      0.40 o 
   4   4   9        9.76       10.01      1.05 o 
   5   4   9        7.07        8.96      1.12 o 
   6   4   9       12.57       13.43      1.43 o 
   7   4   9        0.03        0.60      0.48 o 
  -5   5   9        0.09       -0.10      0.53 o 
  -4   5   9        0.18        0.09      0.53 o 
  -3   5   9        0.38        0.19      0.45 o 
  -2   5   9       10.01        9.79      1.15 o 
  -1   5   9       23.77       24.06      0.96 o 
   0   5   9       46.41       41.56      2.11 o 
   1   5   9       28.82       33.36      0.86 o 
   2   5   9       61.94       58.56      2.05 o 
   3   5   9        0.06        0.01      0.16 o 
   4   5   9       29.36       28.11      1.48 o 
   5   5   9        1.40        2.07      0.58 o 
   6   5   9        0.41        0.46      0.44 o 
   7   5   9        1.14        1.10      0.65 o 
  -4   6   9       23.48       28.02      2.05 o 
  -3   6   9       24.84       26.28      1.88 o 
  -2   6   9       16.38       17.76      1.43 o 
  -1   6   9      154.56      153.04      2.82 o 
   0   6   9       50.15       48.00      1.43 o 
   1   6   9      213.99      210.09      2.67 o 
   2   6   9      171.75      166.76      2.30 o 
   3   6   9       35.49       31.23      1.07 o 
   4   6   9       65.53       67.97      3.05 o 
   5   6   9        9.63       11.05      0.74 o 
   6   6   9       11.20        9.70      1.26 o 
   7   6   9        5.12        8.10      1.29 o 
  -3   7   9        4.06        4.96      1.10 o 
  -2   7   9        0.51        1.09      0.63 o 
  -1   7   9       11.30       11.66      1.35 o 
   0   7   9       14.12       13.35      0.89 o 
   1   7   9       63.23       58.41      1.67 o 
   2   7   9       43.19       38.35      1.64 o 
   3   7   9       86.97       80.58      1.57 o 
   4   7   9       20.53       21.47      1.78 o 
   5   7   9       10.25       10.06      0.80 o 
   6   7   9       22.97       25.58      1.20 o 
   7   7   9        1.09        1.23      0.65 o 
  -2   8   9        2.76        2.63      0.83 o 
  -1   8   9        1.44        1.63      0.45 o 
   0   8   9        0.13        0.22      0.27 o 
   1   8   9        3.43        3.53      0.55 o 
   2   8   9       18.75       17.66      0.97 o 
   3   8   9        0.15        0.27      0.29 o 
   4   8   9        7.77        8.15      0.60 o 
   5   8   9        0.80        1.04      0.35 o 
   6   8   9        1.48        1.78      0.44 o 
   7   8   9        1.36        1.66      0.43 o 
  -1   9   9        1.05        0.35      0.36 o 
   0   9   9        1.87        1.60      0.46 o 
   1   9   9        3.46        4.54      0.65 o 
   2   9   9        1.26        1.51      0.60 o 
   3   9   9        5.81        5.96      0.73 o 
   4   9   9        3.30        3.78      0.84 o 
   5   9   9        0.16       -0.12      0.24 o 
   6   9   9        0.06        0.33      0.60 o 
   1  10   9        0.02        0.24      0.45 o 
   2  10   9        0.01        0.11      0.36 o 
   3  10   9        2.80        4.79      0.69 o 
   4  10   9        0.20        0.36      0.36 o 
  -3  -6  10        0.42        0.29      0.45 o 
  -1  -6  10        1.18        1.82      0.74 o 
  -5  -5  10        0.35        0.27      0.47 o 
  -4  -5  10        0.81        0.48      0.45 o 
  -3  -5  10        1.25        3.47      0.81 o 
  -2  -5  10       18.78       22.59      1.59 o 
  -1  -5  10       21.53       23.56      1.66 o 
   0  -5  10        6.25        9.67      1.33 o 
   1  -5  10       13.59       14.34      1.67 o 
  -5  -4  10        1.48        1.83      0.57 o 
  -4  -4  10        1.30        1.03      0.55 o 
  -3  -4  10        0.00        0.30      0.40 o 
  -2  -4  10        0.90        0.45      0.39 o 
  -1  -4  10        0.20        0.47      0.44 o 
   0  -4  10        4.47        5.76      0.68 o 
   1  -4  10        0.75        1.08      0.62 o 
   2  -4  10        5.93        7.57      1.26 o 
   3  -4  10        0.82        0.87      0.59 o 
  -6  -3  10        2.06        4.15      0.96 o 
  -5  -3  10        7.92       11.18      1.37 o 
  -4  -3  10        1.03        0.87      0.49 o 
  -3  -3  10       22.58       21.43      1.51 o 
  -2  -3  10       13.03       12.80      1.26 o 
  -1  -3  10        0.08        0.67      0.27 o 
   0  -3  10        0.46        0.34      0.32 o 
   1  -3  10        1.74        3.13      0.51 o 
   2  -3  10        5.16        4.83      0.93 o 
   3  -3  10       16.77       13.46      1.51 o 
   4  -3  10        0.27        0.45      0.51 o 
  -6  -2  10       30.13       31.42      1.41 o 
  -5  -2  10        2.85        3.71      0.58 o 
  -4  -2  10      111.97      102.20      3.48 o 
  -3  -2  10       28.91       24.88      1.60 o 
  -2  -2  10      255.33      235.03      5.46 o 
  -1  -2  10       63.98       61.83      2.90 o 
   0  -2  10      174.55      163.23      3.06 o 
   1  -2  10      120.78      108.43      2.68 o 
   2  -2  10       93.52       89.12      2.51 o 
   3  -2  10       71.04       60.96      2.14 o 
   4  -2  10       39.40       40.10      2.27 o 
   5  -2  10       10.35        7.91      1.24 o 
  -6  -1  10        6.94        6.43      0.77 o 
  -5  -1  10       16.80       17.39      1.39 o 
  -4  -1  10       28.38       27.00      1.69 o 
  -3  -1  10       14.83       15.07      1.21 o 
  -2  -1  10      108.62      102.55      3.24 o 
  -1  -1  10      171.02      177.30      4.42 o 
   0  -1  10       18.10       15.37      1.15 o 
   1  -1  10      174.79      183.02      4.38 o 
   2  -1  10        1.08        0.84      0.40 o 
   3  -1  10       34.31       35.61      1.74 o 
   4  -1  10        0.70        1.16      0.49 o 
  -6   0  10        1.85        3.12      0.57 o 
  -5   0  10        6.84        7.01      0.73 o 
  -4   0  10       11.23       11.58      0.79 o 
  -3   0  10       11.46        9.95      0.70 o 
  -2   0  10       20.87       18.22      1.27 o 
  -1   0  10       16.30       16.96      1.18 o 
   0   0  10        0.11        0.29      0.24 o 
   1   0  10       28.78       23.87      1.32 o 
   2   0  10        0.52        1.62      0.49 o 
   3   0  10       41.42       42.57      1.90 o 
   4   0  10        1.08        1.12      0.47 o 
   5   0  10        1.51        2.15      0.65 o 
  -6   1  10        0.55        0.37      0.35 o 
  -5   1  10        1.98        1.18      0.36 o 
  -4   1  10        2.69        2.40      0.57 o 
  -3   1  10        4.35        5.17      0.54 o 
  -2   1  10       38.73       40.88      1.21 o 
  -1   1  10       35.66       34.07      1.65 o 
   0   1  10        5.56        6.65      0.81 o 
   1   1  10       43.68       35.97      1.66 o 
   2   1  10        1.03        1.31      0.46 o 
   3   1  10        4.54        3.04      0.63 o 
   4   1  10        0.25        0.02      0.35 o 
   5   1  10        3.39        4.07      0.82 o 
   6   1  10        0.00        0.47      0.49 o 
  -6   2  10       13.43       15.01      1.61 o 
  -5   2  10        5.06        5.33      0.67 o 
  -4   2  10       79.52       78.36      2.00 o 
  -3   2  10       16.14       13.67      0.76 o 
  -2   2  10      227.64      225.00      3.43 o 
  -1   2  10       29.41       25.50      0.89 o 
   0   2  10      152.39      169.57      4.02 o 
   1   2  10       67.53       63.47      2.24 o 
   2   2  10      141.84      131.11      3.47 o 
   3   2  10      119.89      114.40      3.32 o 
   4   2  10       76.21       68.44      2.56 o 
   5   2  10       12.81       11.29      1.23 o 
   6   2  10        4.50        3.66      0.85 o 
   7   2  10        3.91        3.65      0.91 o 
  -5   3  10        0.31        0.59      0.55 o 
  -4   3  10        4.85        3.72      0.84 o 
  -3   3  10        4.03        5.05      0.69 o 
  -2   3  10       41.27       44.08      2.98 o 
  -1   3  10        9.96       11.12      0.64 o 
   0   3  10        0.49        0.72      0.22 o 
   1   3  10       49.46       52.99      1.99 o 
   2   3  10       22.37       20.21      1.23 o 
   3   3  10       41.47       42.94      1.88 o 
   4   3  10       16.74       16.97      1.29 o 
   5   3  10        7.53        5.03      0.92 o 
   6   3  10        5.56        6.64      1.07 o 
   7   3  10        2.61        3.71      0.96 o 
  -5   4  10        1.45        3.01      0.90 o 
  -4   4  10        5.95        9.18      1.23 o 
  -3   4  10        4.98        4.97      0.92 o 
  -2   4  10       10.31       14.27      1.03 o 
  -1   4  10       19.04       19.72      1.15 o 
   0   4  10       11.68        9.41      0.58 o 
   1   4  10        7.79        7.44      0.54 o 
   2   4  10        8.92       11.34      0.88 o 
   3   4  10       17.49       14.92      1.07 o 
   4   4  10       80.97       85.86      2.91 o 
   5   4  10        0.09        0.33      0.37 o 
   6   4  10       18.62       16.84      1.59 o 
   7   4  10        1.09        1.50      0.65 o 
  -4   5  10        2.45        3.90      0.97 o 
  -3   5  10        2.80        3.71      0.87 o 
  -2   5  10        3.34        3.49      0.79 o 
  -1   5  10        0.08        0.30      0.18 o 
   0   5  10        2.46        2.49      0.31 o 
   1   5  10        0.54        0.56      0.21 o 
   2   5  10        0.37        0.35      0.23 o 
   3   5  10        9.28        7.76      0.58 o 
   4   5  10        1.79        1.25      0.45 o 
   5   5  10       11.38        9.54      1.16 o 
   6   5  10        3.99        6.34      1.07 o 
   7   5  10        1.53        1.57      0.67 o 
  -4   6  10        1.79        1.61      0.73 o 
  -3   6  10        3.02        3.42      0.87 o 
  -2   6  10        1.86        2.31      0.69 o 
  -1   6  10       25.02       22.24      1.52 o 
   0   6  10        2.08        3.12      0.47 o 
   1   6  10        0.00        0.06      0.25 o 
   2   6  10       11.93       10.16      0.99 o 
   3   6  10       12.54       12.84      1.32 o 
   4   6  10       38.04       34.31      1.18 o 
   5   6  10        1.63        2.49      0.62 o 
   6   6  10        5.24        5.32      0.96 o 
   7   6  10        0.77        0.46      0.52 o 
  -3   7  10        7.17        8.24      1.38 o 
  -2   7  10       11.29        9.75      1.34 o 
  -1   7  10       15.83       14.53      1.41 o 
   0   7  10       21.75       20.06      1.00 o 
   1   7  10       62.66       52.50      1.59 o 
   2   7  10       59.66       54.62      1.63 o 
   3   7  10       38.87       33.15      0.99 o 
   4   7  10       22.03       21.19      0.98 o 
   5   7  10       12.66       12.63      0.87 o 
   6   7  10        1.97        2.10      0.68 o 
   7   7  10        7.21        9.21      1.40 o 
  -2   8  10        1.16        1.43      0.65 o 
  -1   8  10        2.84        1.77      0.67 o 
   0   8  10        0.97        1.89      0.45 o 
   1   8  10        1.28        2.77      0.88 o 
   2   8  10        0.06        0.63      0.33 o 
   3   8  10        0.09        0.85      0.32 o 
   4   8  10        1.60        1.13      0.34 o 
   5   8  10        7.48        6.44      0.70 o 
   6   8  10        1.71        2.56      0.52 o 
   0   9  10        1.34        1.61      0.48 o 
   1   9  10        2.67        4.17      1.38 o 
   2   9  10        0.05        0.73      0.32 o 
   3   9  10        0.83        1.40      0.41 o 
   4   9  10        0.14       -0.20      0.28 o 
   5   9  10        2.77        3.65      0.57 o 
   2  10  10        0.68        1.49      0.45 o 
   3  10  10        1.00        1.24      0.42 o 
   4  10  10        0.18       -0.04      0.33 o 
  -4  -5  11       21.19       21.92      1.71 o 
  -3  -5  11        3.92        2.81      0.80 o 
  -2  -5  11       11.36       14.35      1.48 o 
   0  -5  11        0.00        0.85      0.67 o 
  -5  -4  11        0.08        0.25      0.53 o 
  -4  -4  11        0.53        0.91      0.59 o 
  -3  -4  11        0.08        0.98      0.50 o 
  -2  -4  11        1.55        3.14      0.75 o 
  -1  -4  11        2.46        4.69      0.89 o 
   0  -4  11        0.13        1.45      0.41 o 
   1  -4  11        0.93        1.69      0.73 o 
   2  -4  11        1.07        2.19      0.85 o 
  -5  -3  11        3.80        4.09      0.96 o 
  -4  -3  11       12.66       13.65      1.45 o 
  -3  -3  11       43.84       44.85      2.30 o 
  -2  -3  11       31.01       27.03      1.73 o 
  -1  -3  11       63.21       56.90      2.51 o 
   0  -3  11       66.88       65.29      1.88 o 
   1  -3  11        6.75        5.01      0.65 o 
   2  -3  11       12.94       12.89      1.47 o 
   3  -3  11        3.17        2.38      0.79 o 
  -6  -2  11        0.44        0.21      0.53 o 
  -5  -2  11        9.54        8.33      1.23 o 
  -4  -2  11        0.00        0.29      0.41 o 
  -3  -2  11       24.28       26.62      1.74 o 
  -2  -2  11        1.92        1.22      0.49 o 
  -1  -2  11       40.59       38.79      1.98 o 
   0  -2  11       12.18       12.31      0.85 o 
   1  -2  11       29.78       31.44      1.24 o 
   2  -2  11        5.76        6.91      0.97 o 
   3  -2  11        0.66        0.99      0.34 o 
   4  -2  11        6.09        6.80      1.17 o 
  -6  -1  11        8.58       10.43      0.96 o 
  -5  -1  11        1.23        2.04      0.67 o 
  -4  -1  11        7.24        7.00      1.10 o 
  -3  -1  11       12.21       11.28      1.23 o 
  -2  -1  11       52.82       49.30      2.25 o 
  -1  -1  11       44.94       39.89      1.98 o 
   0  -1  11      161.94      159.79      4.24 o 
   1  -1  11        3.10        3.07      0.67 o 
   2  -1  11       46.59       43.67      1.97 o 
   3  -1  11        3.27        4.15      0.79 o 
   4  -1  11        8.57        7.14      1.00 o 
   5  -1  11        4.65        4.80      1.01 o 
  -6   0  11        0.64        0.45      0.34 o 
  -5   0  11       62.99       60.02      1.86 o 
  -4   0  11        1.00        1.58      0.65 o 
  -3   0  11      172.80      168.56      4.55 o 
  -2   0  11       28.29       29.30      1.72 o 
  -1   0  11      383.12      373.66      7.40 o 
   0   0  11       53.64       54.66      2.25 o 
   1   0  11      359.59      318.53      6.53 o 
   2   0  11       13.09       11.29      1.11 o 
   3   0  11       66.63       60.38      2.40 o 
   4   0  11       12.56       11.65      1.20 o 
   5   0  11       13.34       14.34      1.39 o 
  -6   1  11        4.67        5.28      0.72 o 
  -5   1  11       11.27       11.62      0.91 o 
  -4   1  11        2.44        3.33      1.20 o 
  -3   1  11        0.13        0.14      0.24 o 
  -2   1  11       26.16       30.53      1.69 o 
  -1   1  11       24.26       27.06      1.56 o 
   0   1  11       69.54       64.08      2.41 o 
   1   1  11        5.91        7.43      0.87 o 
   2   1  11        3.15        2.43      0.59 o 
   3   1  11        9.59        8.33      0.99 o 
   4   1  11        1.10        1.62      0.53 o 
   5   1  11        6.67        6.57      1.01 o 
   6   1  11        0.44        1.05      0.59 o 
  -5   2  11        0.01        0.00      0.31 o 
  -4   2  11        1.52        1.94      0.79 o 
  -3   2  11        7.82        9.68      0.75 o 
  -2   2  11       23.71       19.03      1.23 o 
  -1   2  11        0.17        0.12      0.31 o 
   0   2  11        9.27        6.92      0.88 o 
   1   2  11       17.38       16.40      1.17 o 
   2   2  11        4.56        4.61      0.76 o 
   3   2  11        4.80        3.51      0.74 o 
   4   2  11        4.05        4.66      0.83 o 
   5   2  11        3.39        2.99      0.73 o 
   6   2  11        8.17       10.65      1.35 o 
  -5   3  11       23.40       21.78      1.74 o 
  -4   3  11       34.72       36.24      2.04 o 
  -3   3  11       14.34       14.92      1.20 o 
  -2   3  11      193.49      192.89      3.24 o 
  -1   3  11        7.52        8.96      1.08 o 
   0   3  11      484.67      494.40      8.77 o 
   1   3  11        8.34       13.35      1.05 o 
   2   3  11      369.42      385.61      7.37 o 
   3   3  11        3.59        3.51      0.69 o 
   4   3  11      163.30      172.35      4.55 o 
   5   3  11       10.83       13.78      1.40 o 
   6   3  11       40.35       41.80      2.37 o 
  -4   4  11       14.85       17.21      1.61 o 
  -3   4  11       35.66       35.76      1.97 o 
  -2   4  11        9.07       10.40      0.94 o 
  -1   4  11      191.45      189.75      3.14 o 
   0   4  11       27.80       25.32      0.95 o 
   1   4  11      334.77      327.87      6.48 o 
   2   4  11       85.93       78.64      2.65 o 
   3   4  11       83.45       70.51      2.57 o 
   4   4  11        6.11        5.30      0.89 o 
   5   4  11       19.36       18.39      1.48 o 
   6   4  11        0.55        0.88      0.55 o 
   7   4  11        8.95       11.86      1.53 o 
  -4   5  11        7.37        7.22      1.26 o 
  -3   5  11        0.43        1.09      0.59 o 
  -2   5  11        3.69        4.78      0.91 o 
  -1   5  11        1.47        2.73      0.47 o 
   0   5  11        1.58        1.59      0.34 o 
   1   5  11        8.92        9.49      1.02 o 
   2   5  11        3.77        3.33      0.63 o 
   3   5  11       39.70       35.82      1.77 o 
   4   5  11        1.04        2.04      0.62 o 
   5   5  11       15.28       12.80      1.32 o 
   6   5  11        2.70        5.21      1.02 o 
   7   5  11        3.01        3.17      0.87 o 
  -3   6  11        9.43        9.75      1.37 o 
  -2   6  11       25.13       25.42      1.76 o 
  -1   6  11        3.45        2.53      0.71 o 
   0   6  11       27.53       28.12      1.69 o 
   1   6  11        1.55        1.38      0.33 o 
   2   6  11        0.08        0.04      0.21 o 
   3   6  11       29.57       27.72      1.07 o 
   4   6  11        2.87        2.23      0.68 o 
   5   6  11       11.52       11.80      1.27 o 
   6   6  11        6.36        7.34      1.15 o 
   7   6  11        0.03        0.47      0.50 o 
  -2   7  11        8.22       11.92      1.48 o 
  -1   7  11        2.90        3.70      0.86 o 
   0   7  11       12.12       12.65      0.90 o 
   1   7  11        1.31        0.74      0.34 o 
   2   7  11       13.47       11.78      0.63 o 
   3   7  11        0.00        0.22      0.23 o 
   4   7  11       30.86       28.79      1.18 o 
   5   7  11        2.13        3.98      0.85 o 
   6   7  11       12.35       14.98      1.55 o 
  -1   8  11        2.16        1.83      0.70 o 
   0   8  11        4.41        6.47      0.73 o 
   1   8  11        2.69        3.68      0.58 o 
   2   8  11        0.07        0.55      0.30 o 
   3   8  11       13.60       14.67      0.93 o 
   4   8  11        1.42        2.63      0.48 o 
   5   8  11        7.54        9.23      0.89 o 
   6   8  11        3.98        4.82      0.91 o 
   0   9  11        1.00        1.84      0.58 o 
   1   9  11        0.40        0.79      0.39 o 
   2   9  11        0.38        0.80      0.39 o 
   3   9  11        0.00        0.53      0.35 o 
   4   9  11        3.02        3.92      0.62 o 
   5   9  11        1.44        1.78      0.42 o 
  -4  -4  12        0.01       -0.33      0.37 o 
  -3  -4  12        0.86        1.33      0.63 o 
  -2  -4  12        2.64        5.02      1.01 o 
  -1  -4  12        2.80        5.58      1.05 o 
   0  -4  12        3.58        5.76      1.10 o 
   1  -4  12        2.48        3.28      0.97 o 
  -4  -3  12        0.89        1.13      0.57 o 
  -3  -3  12        2.56        3.46      0.85 o 
  -2  -3  12       10.44       11.23      1.31 o 
  -1  -3  12        6.03        6.53      1.05 o 
   0  -3  12        0.07        0.30      0.32 o 
   1  -3  12        8.91       10.26      0.89 o 
   2  -3  12        4.72        6.22      1.16 o 
  -5  -2  12       19.74       19.46      1.64 o 
  -4  -2  12       19.36       17.01      1.66 o 
  -3  -2  12       23.73       24.95      1.76 o 
  -2  -2  12       20.70       19.68      1.51 o 
  -1  -2  12       24.66       24.14      1.64 o 
   0  -2  12       34.89       34.40      1.34 o 
   1  -2  12        7.59        8.86      0.80 o 
   2  -2  12       27.42       25.13      1.19 o 
   3  -2  12        1.94        2.89      0.79 o 
  -5  -1  12       33.14       35.70      2.17 o 
  -4  -1  12        3.51        4.76      0.95 o 
  -3  -1  12       99.23       86.65      3.27 o 
  -2  -1  12        0.00       -0.27      0.28 o 
  -1  -1  12       41.10       29.54      1.78 o 
   0  -1  12       15.22       12.90      1.29 o 
   1  -1  12       20.03       15.28      1.22 o 
   2  -1  12       36.25       29.33      1.72 o 
   3  -1  12       28.18       26.97      1.62 o 
   4  -1  12        7.46        8.52      1.16 o 
  -5   0  12        0.02        0.54      0.45 o 
  -4   0  12        0.06        1.09      0.53 o 
  -3   0  12        0.08        0.19      0.35 o 
  -2   0  12        0.37        0.61      0.41 o 
  -1   0  12        2.60        4.03      0.81 o 
   0   0  12        3.03        3.09      0.69 o 
   1   0  12        6.37        6.36      0.93 o 
   2   0  12        0.92        1.64      0.53 o 
   3   0  12       10.59       13.49      1.31 o 
   4   0  12        0.13       -0.29      0.32 o 
   5   0  12        0.10        0.33      0.47 o 
  -5   1  12       15.01       14.99      1.04 o 
  -4   1  12        0.48        1.81      0.62 o 
  -3   1  12       87.01       82.18      3.08 o 
  -2   1  12        2.67        4.33      0.82 o 
  -1   1  12       81.84       81.56      2.94 o 
   0   1  12       11.00        8.50      1.03 o 
   1   1  12       90.17      102.09      3.23 o 
   2   1  12       54.70       50.72      2.25 o 
   3   1  12       89.04       91.10      3.12 o 
   4   1  12       19.86       22.20      1.55 o 
   5   1  12       21.52       24.08      1.69 o 
  -5   2  12        4.52        4.45      0.66 o 
  -4   2  12       39.21       37.08      1.85 o 
  -3   2  12        1.88        4.05      0.83 o 
  -2   2  12       67.99       58.93      2.46 o 
  -1   2  12        5.47        5.09      0.85 o 
   0   2  12      153.89      150.15      4.08 o 
   1   2  12        0.27        0.54      0.33 o 
   2   2  12       63.61       59.57      2.41 o 
   3   2  12        0.08        0.23      0.37 o 
   4   2  12        6.32        5.80      0.95 o 
   5   2  12        8.57        9.36      1.23 o 
   6   2  12        5.13        6.06      1.10 o 
  -4   3  12       11.68       11.16      1.31 o 
  -3   3  12       70.78       74.05      1.96 o 
  -2   3  12       41.67       42.56      2.02 o 
  -1   3  12       85.71       84.58      2.90 o 
   0   3  12        3.32        3.09      0.67 o 
   1   3  12      103.61       91.54      2.99 o 
   2   3  12       11.85       14.42      1.15 o 
   3   3  12       62.54       52.36      2.28 o 
   4   3  12       12.81       12.20      1.28 o 
   5   3  12       10.49        7.92      1.12 o 
   6   3  12        7.65        6.88      1.18 o 
  -4   4  12        1.99        3.51      0.85 o 
  -3   4  12        0.29       -0.08      0.43 o 
  -2   4  12        1.88        2.68      0.47 o 
  -1   4  12        4.41        5.93      0.59 o 
   0   4  12       19.10       18.25      1.25 o 
   1   4  12        2.29        1.45      0.49 o 
   2   4  12        5.92        5.32      0.83 o 
   3   4  12        4.49        4.01      0.75 o 
   4   4  12        0.93        1.37      0.51 o 
   5   4  12        1.56        1.47      0.59 o 
   6   4  12        1.70        1.04      0.53 o 
  -3   5  12       24.80       28.88      1.91 o 
  -2   5  12        8.46        9.20      1.13 o 
  -1   5  12       33.77       32.10      1.99 o 
   0   5  12        1.87        1.90      0.38 o 
   1   5  12       63.65       54.41      2.21 o 
   2   5  12        1.96        2.83      0.63 o 
   3   5  12       54.18       50.30      2.23 o 
   4   5  12        0.35        1.16      0.49 o 
   5   5  12       22.59       24.07      1.74 o 
   6   5  12        0.37        1.62      0.67 o 
  -3   6  12        0.85        1.00      0.61 o 
  -2   6  12        0.11        0.55      0.53 o 
  -1   6  12        1.94        3.15      0.78 o 
   0   6  12       13.01       12.54      1.19 o 
   1   6  12        0.27        0.41      0.26 o 
   2   6  12        2.96        2.38      0.58 o 
   3   6  12        0.01        0.53      0.41 o 
   4   6  12        1.26        1.17      0.50 o 
   5   6  12        9.81        8.52      1.18 o 
   6   6  12        0.03        0.19      0.40 o 
  -2   7  12        0.99        0.87      0.61 o 
  -1   7  12        9.88       10.47      1.33 o 
   0   7  12        5.20        5.68      1.37 o 
   1   7  12        2.27        3.44      0.77 o 
   2   7  12        2.95        4.45      0.55 o 
   3   7  12        2.10        3.19      0.69 o 
   4   7  12        9.49       13.38      1.29 o 
   5   7  12        1.83        2.55      0.72 o 
   6   7  12       15.06       18.21      1.71 o 
  -1   8  12        0.07        0.11      0.51 o 
   0   8  12        4.14        4.69      0.96 o 
   1   8  12        4.72        4.53      0.63 o 
   2   8  12        3.08        2.91      0.54 o 
   3   8  12        4.41        4.35      0.85 o 
   4   8  12        0.24        0.90      0.41 o 
   5   8  12        0.09        0.52      0.39 o 
   1   9  12        1.94        2.46      0.56 o 
   2   9  12        2.33        2.64      0.55 o 
   3   9  12        0.05        0.85      0.36 o 
   4   9  12        0.25        0.69      0.51 o 
  -3  -3  13        0.64        1.17      0.59 o 
  -2  -3  13        3.46        3.88      0.87 o 
  -1  -3  13        0.00        0.65      0.44 o 
   0  -3  13        0.46        1.18      0.43 o 
   1  -3  13        5.98        6.78      0.82 o 
  -4  -2  13        0.02        0.07      0.37 o 
  -3  -2  13        0.94        2.06      0.74 o 
  -2  -2  13        0.00       -0.24      0.37 o 
  -1  -2  13        1.25        4.67      0.98 o 
   0  -2  13        0.38        2.23      0.51 o 
   1  -2  13        1.40        2.05      0.53 o 
   2  -2  13        0.65        0.88      0.39 o 
  -4  -1  13       13.45       15.50      1.63 o 
  -3  -1  13        1.92        4.02      0.86 o 
  -2  -1  13       13.98       10.08      1.27 o 
  -1  -1  13        0.09        0.37      0.39 o 
   0  -1  13        1.80        1.08      0.36 o 
   1  -1  13        6.83        8.34      1.13 o 
   2  -1  13       14.47       15.94      1.47 o 
   3  -1  13        2.52        3.45      0.80 o 
  -4   0  13        3.08        4.83      1.00 o 
  -3   0  13       54.80       56.08      2.65 o 
  -2   0  13        3.97        4.29      0.88 o 
  -1   0  13       71.25       81.22      3.14 o 
   0   0  13        5.17        5.90      1.02 o 
   1   0  13       53.30       59.34      2.58 o 
   2   0  13       15.58       14.85      1.25 o 
   3   0  13       59.25       58.82      2.59 o 
   4   0  13        4.35        4.87      0.97 o 
  -4   1  13        2.91        4.29      0.90 o 
  -3   1  13        0.50        0.33      0.41 o 
  -2   1  13        3.81        4.58      0.91 o 
  -1   1  13        2.30        3.95      0.81 o 
   0   1  13       47.96       37.99      1.98 o 
   1   1  13        0.09       -0.03      0.29 o 
   2   1  13       12.08       10.15      1.14 o 
   3   1  13        1.10        0.96      0.47 o 
   4   1  13        0.39        0.15      0.39 o 
   5   1  13        3.08        3.62      0.89 o 
  -4   2  13        0.03        0.67      0.49 o 
  -3   2  13       11.49       12.84      1.35 o 
  -2   2  13        0.79        0.88      0.43 o 
  -1   2  13       11.78       12.76      1.31 o 
   0   2  13        2.78        5.80      0.91 o 
   1   2  13        3.11        2.09      0.59 o 
   2   2  13       37.08       35.22      1.92 o 
   3   2  13       18.94       18.46      1.41 o 
   4   2  13        9.96        7.92      1.13 o 
   5   2  13        9.41       11.37      1.38 o 
  -3   3  13        1.84        2.26      0.62 o 
  -2   3  13       23.46       23.23      1.56 o 
  -1   3  13        7.59        8.05      1.06 o 
   0   3  13       15.94       13.79      1.17 o 
   1   3  13        0.29       -0.11      0.27 o 
   2   3  13       36.88       32.05      1.82 o 
   3   3  13        1.41        1.46      0.53 o 
   4   3  13       34.34       32.82      1.96 o 
   5   3  13        0.90        1.10      0.56 o 
  -4   4  13        3.35        3.96      0.93 o 
  -3   4  13       59.93       60.04      2.63 o 
  -2   4  13       21.45       21.29      1.48 o 
  -1   4  13       85.51       81.85      2.95 o 
   0   4  13       16.41       16.37      1.26 o 
   1   4  13       76.72       66.04      2.51 o 
   2   4  13        0.45        0.29      0.37 o 
   3   4  13      130.80      127.63      3.90 o 
   4   4  13        0.19        0.72      0.45 o 
   5   4  13       62.64       67.27      2.99 o 
   6   4  13        0.62        1.05      0.57 o 
  -3   5  13        0.01        0.17      0.55 o 
  -2   5  13       12.57       14.96      1.43 o 
  -1   5  13        0.74        0.61      0.41 o 
   0   5  13       43.13       45.49      2.09 o 
   1   5  13        5.11        5.30      0.83 o 
   2   5  13       37.24       36.46      1.88 o 
   3   5  13        0.30        0.29      0.38 o 
   4   5  13       22.70       20.54      1.54 o 
   5   5  13        0.03        0.02      0.41 o 
   6   5  13        4.66        2.59      0.83 o 
  -2   6  13        7.46        9.52      1.29 o 
  -1   6  13        2.02        1.87      0.67 o 
   1   6  13        4.77        4.95      0.79 o 
   2   6  13        5.33        5.28      0.87 o 
   3   6  13       32.18       29.17      1.74 o 
   4   6  13        3.18        3.05      0.74 o 
   5   6  13       15.15       13.57      1.45 o 
   6   6  13        0.18        0.55      0.55 o 
  -1   7  13        0.21        0.34      0.51 o 
   0   7  13        0.83        2.22      0.67 o 
   2   7  13        0.05        0.25      0.39 o 
   3   7  13        0.20        0.88      0.45 o 
   4   7  13        0.27        1.00      0.52 o 
   5   7  13        1.98        3.56      0.86 o 
   0   8  13        0.98        2.17      0.75 o 
   1   8  13        5.93        9.20      1.21 o 
   4   8  13        8.04        7.93      1.09 o 
   5   8  13        0.30        0.98      0.55 o 
  -3  -2  14        6.46        7.88      1.31 o 
  -2  -2  14        9.65        8.56      1.33 o 
  -1  -2  14        9.75       10.96      1.43 o 
   0  -2  14        6.94        6.24      1.10 o 
   1  -2  14        9.69        9.76      1.47 o 
  -3  -1  14        0.05        0.55      0.50 o 
  -2  -1  14        6.23        6.74      1.17 o 
  -1  -1  14        5.47        5.84      1.06 o 
   0  -1  14        0.29        0.95      0.57 o 
   1  -1  14        7.82        7.36      0.86 o 
   2  -1  14        1.32        1.48      0.46 o 
  -4   0  14        0.99        1.58      0.63 o 
  -3   0  14        2.61        2.49      0.71 o 
  -2   0  14        0.20        0.23      0.42 o 
  -1   0  14        0.05        0.44      0.46 o 
   0   0  14        0.69        0.40      0.45 o 
   1   0  14        0.00        0.43      0.39 o 
   2   0  14        0.05        1.81      0.59 o 
   3   0  14        0.00        0.54      0.42 o 
  -4   1  14        2.30        2.67      0.73 o 
  -3   1  14        0.02        0.78      0.47 o 
  -2   1  14       21.17       26.05      1.83 o 
  -1   1  14       12.63       11.84      1.35 o 
   0   1  14        4.37        7.06      1.11 o 
   1   1  14       20.32       18.02      1.44 o 
   2   1  14        1.56        2.38      0.65 o 
   3   1  14        6.17        5.62      1.00 o 
   4   1  14        0.00        0.07      0.45 o 
  -4   2  14       13.14       13.87      1.51 o 
  -3   2  14        0.52        1.31      0.59 o 
  -2   2  14       26.54       25.64      1.78 o 
  -1   2  14        0.67       -0.06      0.36 o 
   0   2  14        8.04        9.62      1.21 o 
   1   2  14        1.78        1.81      0.59 o 
   2   2  14       10.78        9.33      1.18 o 
   3   2  14        3.13        2.02      0.67 o 
   4   2  14       14.80       15.22      1.53 o 
  -3   3  14        1.81        1.93      0.67 o 
  -2   3  14        0.34       -0.10      0.35 o 
  -1   3  14       23.61       23.77      1.64 o 
   0   3  14        1.11        1.83      0.58 o 
   1   3  14       32.90       30.35      1.79 o 
   2   3  14        4.91        6.20      1.00 o 
   3   3  14       16.99       17.84      1.42 o 
   4   3  14        0.03       -0.09      0.41 o 
   5   3  14       11.96       14.70      1.60 o 
  -2   4  14        0.98        1.53      0.59 o 
  -1   4  14        0.00        0.09      0.35 o 
   0   4  14       25.74       28.48      1.72 o 
   1   4  14        0.45        0.67      0.38 o 
   2   4  14       11.09       11.37      1.25 o 
   3   4  14        0.11        0.29      0.39 o 
   4   4  14        0.21        0.23      0.38 o 
   5   4  14        8.41       10.19      1.36 o 
  -1   5  14       26.09       25.51      1.64 o 
   0   5  14        4.20        4.23      0.83 o 
   1   5  14       30.77       26.32      1.62 o 
   2   5  14        5.97        5.75      0.97 o 
   3   5  14       17.71       14.35      1.39 o 
   4   5  14        4.17        4.09      0.89 o 
   5   5  14        9.63        6.30      1.15 o 
   1   6  14        5.62        9.02      1.07 o 
   2   6  14       16.43       19.30      1.43 o 
   3   6  14        6.15        8.92      1.13 o 
   4   6  14        1.29        2.14      0.65 o 
   5   6  14        0.15        0.71      0.52 o 
   2   7  14        3.57        5.08      0.90 o 
   3   7  14        0.88        1.07      0.50 o 
   4   7  14        1.52        0.91      0.51 o 
  -2  -1  15        2.66        4.04      1.01 o 
  -1  -1  15        7.54        6.84      1.16 o 
   0  -1  15       18.46       23.63      1.82 o 
   1  -1  15        0.29        0.63      0.34 o 
  -3   0  15        3.68        5.01      1.03 o 
  -2   0  15        0.54        0.82      0.52 o 
  -1   0  15        5.41        3.32      0.83 o 
   0   0  15        0.65       -0.37      0.38 o 
   1   0  15        9.52        8.46      1.25 o 
   2   0  15        0.05        0.15      0.44 o 
  -3   1  15        1.26        1.34      0.63 o 
  -2   1  15        2.69        5.49      1.04 o 
  -1   1  15        7.16        7.00      1.17 o 
   0   1  15       14.22       17.97      1.51 o 
   1   1  15        0.04        0.50      0.43 o 
   2   1  15        0.83        1.97      0.72 o 
   3   1  15        0.07        0.90      0.51 o 
  -3   2  15        0.71        1.39      0.61 o 
  -2   2  15        0.91        1.38      0.60 o 
  -1   2  15        3.19        5.19      1.01 o 
   0   2  15        0.98        0.59      0.45 o 
   1   2  15       11.13       13.70      1.46 o 
   2   2  15        0.59        0.64      0.46 o 
   3   2  15        1.87        2.23      0.73 o 
   4   2  15        0.49        0.97      0.60 o 
  -2   3  15        6.35        6.48      1.11 o 
  -1   3  15        6.87        9.42      1.25 o 
   0   3  15       25.62       27.52      1.80 o 
   1   3  15        0.05        0.77      0.47 o 
   2   3  15       12.82       13.06      1.35 o 
   3   3  15        0.13        0.05      0.43 o 
   4   3  15        3.85        5.44      1.04 o 
  -2   4  15        1.59        3.45      0.86 o 
  -1   4  15        0.49        0.78      0.50 o 
   0   4  15        0.01        1.26      0.51 o 
   1   4  15        4.40        2.76      0.74 o 
   2   4  15       12.76       12.51      1.39 o 
   3   4  15        0.01        0.19      0.41 o 
   4   4  15        5.29        6.50      1.05 o 
  -1   5  15        1.01        0.69      0.45 o 
   0   5  15        0.04        0.23      0.39 o 
   1   5  15        0.73        1.41      0.58 o 
   2   5  15        1.14        2.21      0.71 o 
   3   5  15        0.85        0.81      0.43 o 
   4   5  15        1.51        2.25      0.70 o 
   1   6  15        5.30        4.57      0.89 o 
   2   6  15       10.90       12.64      1.33 o 
   3   6  15        0.05        0.26      0.43 o 
   4   6  15        6.11        6.62      1.11 o 
   2   7  15        0.99        1.19      0.53 o 
   3   7  15        0.87        1.38      0.55 o 
  -1   1  16        1.44        1.41      0.63 o 
   0   1  16        1.67        1.11      0.63 o 
   1   1  16        0.16        0.60      0.50 o 
  -1   2  16        1.79        0.89      0.54 o 
   0   2  16       16.47       19.54      1.62 o 
   1   2  16        0.41        0.69      0.51 o 
   2   2  16        8.07        9.64      1.36 o 
  -1   3  16        0.09        0.64      0.50 o 
   0   3  16        0.06        0.47      0.53 o 
   1   3  16        0.01       -0.43      0.40 o 
   2   3  16        2.19        1.05      0.51 o 
   3   3  16        3.28        3.20      0.83 o 
  -1   4  16        1.29        1.58      0.67 o 
   0   4  16       15.29       17.93      1.51 o 
   1   4  16        0.04       -0.02      0.43 o 
   2   4  16        7.17        7.76      1.14 o 
   3   4  16        0.57        1.55      0.67 o 
   0   5  16        0.18        0.79      0.49 o 
   1   5  16        0.00       -0.17      0.34 o 
   2   5  16        0.58       -0.03      0.35 o 
   3   5  16        0.47        1.14      0.57 o 
   1   6  16        0.01        0.12      0.41 o 
   2   6  16        0.78        0.95      0.49 o 
                                                 
